# Supplementary material for: Genome resequencing clarifies phylogeny and reveals patterns of selection in the toxicogenomics model Pimephales promelas
Source: PeerJ. 2022 Aug 25;10:e13954. doi: 10.7717/peerj.13954 (PMC9420404; doi:10.7717/peerj.13954)
Supplement: Supplemental Information 1 — Sample metadata and identifiers assigned by the National Center for Biotechnology Information (NCBI) that link to deposited data. [file peerj-10-13954-s001.ods]

## Sheet: Sheet1
Supplemental File S1. Sample collection metadata and identifiers assigned by the National Center for Biotechnology Information (NCBI).
Sample ID	BioProject accession	Biosample	Species	Developmental stage	Sex	Material source	Collection data	Latitude	Longitude	Collection water body or county
MSB 73865	PRJNA806159	SAMN25966623	Pimephales promelas	Adult	not determined	Museum of Southwestern Biology	2009-05-18	36.8558681	-108.7561218	San Juan River, New Mexico
MSB 73890	PRJNA806159	SAMN25966624	Pimephales promelas	Adult	not determined	Museum of Southwestern Biology	2009-05-19	37.000355	-109.029104	San Juan River, Utah
MSB 73901	PRJNA806159	SAMN25966625	Pimephales promelas	Adult	not determined	Museum of Southwestern Biology	2009-05-20	37.0266107	-109.0472614	San Juan River, Utah
MSB 74090	PRJNA806159	SAMN25966626	Pimephales promelas	Adult	not determined	Museum of Southwestern Biology	2009-06-18	37.30334	-110.31018	San Juan River, Utah
MSB 74179	PRJNA806159	SAMN25966627	Pimephales promelas	Adult	not determined	Museum of Southwestern Biology	2009-06-19	37.1813028	-109.768154	San Juan River, Utah
MSB 74640	PRJNA806159	SAMN25966628	Pimephales promelas	Adult	not determined	Museum of Southwestern Biology	2009-09-21	36.86512	-108.77809	San Juan River, New Mexico
MSB 81409	PRJNA806159	SAMN25966629	Pimephales promelas	Adult	not determined	Museum of Southwestern Biology	2010-04-22	37.28003845	-109.4228955	San Juan River, Utah
MSB 81425	PRJNA806159	SAMN25966630	Pimephales promelas	Adult	not determined	Museum of Southwestern Biology	2010-04-23	37.18922273	-109.7251835	San Juan River, Utah
MSB 81429	PRJNA806159	SAMN25966631	Pimephales promelas	Adult	not determined	Museum of Southwestern Biology	2010-04-24	37.18035401	-109.7652103	San Juan River, Utah
MSB 81436	PRJNA806159	SAMN25966632	Pimephales promelas	Adult	not determined	Museum of Southwestern Biology	2010-04-24	37.18177674	-109.8380954	San Juan River, Utah
MSB 82133	PRJNA806159	SAMN25966633	Pimephales promelas	Adult	not determined	Museum of Southwestern Biology	2010-08-12	37.29593441	-110.2426669	San Juan River, Utah
MSB 82136	PRJNA806159	SAMN25966634	Pimephales promelas	Adult	not determined	Museum of Southwestern Biology	2010-08-12	37.284941	-110.284608	San Juan River, Utah
MSB 82185	PRJNA806159	SAMN25966635	Pimephales promelas	Adult	not determined	Museum of Southwestern Biology	2010-08-10	36.93927693	-108.9805265	San Juan River, New Mexico
MSB 82212	PRJNA806159	SAMN25966636	Pimephales promelas	Adult	not determined	Museum of Southwestern Biology	2010-08-10	37.04070933	-109.0576457	San Juan River, Utah
MSB 82280	PRJNA806159	SAMN25966637	Pimephales promelas	Adult	not determined	Museum of Southwestern Biology	2010-08-12	37.27741	-109.41635	San Juan River, Utah
MSB 82434	PRJNA806159	SAMN25966638	Pimephales promelas	Adult	not determined	Museum of Southwestern Biology	2010-08-31	36.85850141	-108.768293	San Juan River, New Mexico
MSB 86020	PRJNA806159	SAMN25966639	Pimephales promelas	Adult	not determined	Museum of Southwestern Biology	2011-05-17	36.926459	-108.950105	San Juan River, New Mexico
MSB 86221	PRJNA806159	SAMN25966640	Pimephales promelas	Adult	not determined	Museum of Southwestern Biology	2011-07-18	36.89844	-108.915018	San Juan River, New Mexico
MSB 86297	PRJNA806159	SAMN25966641	Pimephales promelas	Adult	not determined	Museum of Southwestern Biology	2011-07-20	37.269065	-109.330802	San Juan River, Utah
MSB 86405	PRJNA806159	SAMN25966642	Pimephales promelas	Adult	not determined	Museum of Southwestern Biology	2011-08-11	37.297458	-110.227495	San Juan River, Utah
MSB 95011	PRJNA806159	SAMN25966643	Pimephales promelas	Adult	not determined	Museum of Southwestern Biology	2013-08-02	37.27230943	-109.3924253	San Juan River, Utah
MSB 97563	PRJNA806159	SAMN25966644	Pimephales promelas	Adult	not determined	Museum of Southwestern Biology	2014-06-23	36.998454	-109.028258	San Juan River, Colorado
MSB 97659	PRJNA806159	SAMN25966645	Pimephales promelas	Adult	not determined	Museum of Southwestern Biology	2014-07-13	36.823594	-108.738423	San Juan River, New Mexico
MSB 97686	PRJNA806159	SAMN25966646	Pimephales promelas	Adult	not determined	Museum of Southwestern Biology	2014-07-14	36.903661	-108.918259	San Juan River, New Mexico
R2S1	PRJNA806850	SAMN25870381	Pimephales tenellus tenellus	Adult	not determined	J. Westhoff, Missouri Dept. of Conservation	2020-08	NA	NA	Spring River, Missouri
R2S3	PRJNA806850	SAMN25936154	Pimephales notatus	Adult	not determined	U.S. Geological Survey	2019-05-03	NA	NA	Boone County, Missouri
R2S2	PRJNA806850	SAMN25870389	Pimephales tenellus parviceps	Adult	female	R. Hrabik, Missouri Dept. of Conservation	2020-04-28	37.1476	-90.0687	Castor River, Missouri
R1S1	PRJNA806850	SAMN25936248	Pimephales notatus	Adult	not determined	U.S. Geological Survey	2019-05-03	NA	NA	Boone County, Missouri
R1S2	PRJNA806850	SAMN25870747	Pimephales vigilax	Adult	not determined	R. Hrabik, Missouri Dept. of Conservation; K. Klymus, U.S. Geological Survey	2019-08-11	36.794157	-90.367228	Butler County, Missouri
R1S3	PRJNA806850	SAMN25870887	Pimephales vigilax	Adult	not determined	S. Gaughan, Univ. of Nebraska, Omaha	NA	NA	NA	Jefferson County, Nebraska
