# Supplementary material for: Genome resequencing clarifies phylogeny and reveals patterns of selection in the toxicogenomics model Pimephales promelas
Source: PeerJ. 2022 Aug 25;10:e13954. doi: 10.7717/peerj.13954 (PMC9420404; doi:10.7717/peerj.13954)
Supplement: Supplemental Information 3 — Input and output files in NEXUS format for the mitochondrial genome phylogeny. [file peerj-10-13954-s003.txt]

###################### INPUT FILE #######################

 #NEXUS
begin taxa;
   dimensions ntax= 92;
   taxlabels
      AB626850.1_Megalobrama_terminali 
      AP010779.1_Mylocheilus_caurinus_ 
      AP011215.1_Gila_sp._1460_mitocho 
      AP011263.1_Scardinius_erythropht 
      AP011267.1_Algansea_lacustris_mi 
      AP011268.1_Yuriria_alta_mitochon 
      AP011273.1_Hybognathus_nuchalis_ 
      AP011274.1_Couesius_plumbeus_mit 
      AP011275.1_Platygobio_gracilis_m 
      AP011277.1_Erimystax_dissimilis_ 
      AP011279.1_Pimephales_promelas_m 
      AP011280.1_Clinostomus_elongatus 
      AP012079.1_Luxilus_chrysocephalu 
      AP012080.1_Macrhybopsis_gelida_m 
      AP012083.1_Notropis_atherinoides 
      AP012084.1_Notropis_baileyi_mito 
      AP012087.1_Cyprinella_galactura_ 
      AP012088.1_Hybopsis_lineapunctat 
      AP012090.1_Luxilus_cornutus_mito 
      AP012091.1_Lythrurus_ardens_mito 
      AP012092.1_Lythrurus_fumeus_mito 
      AP012093.1_Lythrurus_lirus_mitoc 
      AP012094.1_Lythrurus_umbratilis_ 
      AP012095.1_Macrhybopsis_meeki_mi 
      AP012097.1_Notropis_bifrenatus_m 
      AP012098.1_Pimephales_sp._MCZunc 
      AP012100.1_Notropis_telescopus_m 
      AP012101.1_Pimephales_notatus_mi 
      AP012102.1_Pimephales_vigilax_mi 
      AP012103.1_Pogonichthys_macrolep 
      AP012106.1_Richardsonius_balteat 
      AP012108.1_Notropis_chrosomus_mi 
      AY216542.1_Lythrurus_umbratilus_ 
      Pimephales_vigilax_R1S2_________ 
      Pimephales_vigilax_R1S3_________ 
      DQ536429.1_Notropis_stramineus_m 
      JX910141.1_Squaliobarbus_curricu 
      KC351187.1_Squaliobarbus_curricu 
      KT278765.1_Pimephales_promelas_m 
      KT289925.1_Pimephales_promelas_m 
      KT424924.1_Rhinichthys_osculus_m 
      KU200257.1_Chanodichthys_ilishae 
      MF972070.1_Siphateles_bicolor_mo 
      MG570407.1_Notropis_chalybaeus_v 
      MG570408.1_Notropis_bifrenatus_v 
      MG570413.1_Notropis_heterolepis_ 
      MG570416.1_Rhinichthys_obtusus_v 
      MG570417.1_Rhinichthys_obtusus_v 
      MG570420.1_Pimephales_notatus_vo 
      MG570443.1_Notropis_hudsonius_is 
      MG570444.1_Rhinichthys_atratulus 
      MG570445.1_Rhinichthys_atratulus 
      MG570447.1_Luxilus_cornutus_isol 
      MG570449.1_Luxilus_cornutus_isol 
      MG570450.1_Pimephales_notatus_is 
      MG570451.1_Notropis_bifrenatus_i 
      MG570453.1_Exoglossum_maxillingu 
      MG570454.1_Pimephales_promelas_i 
      MG570455.1_Notropis_atherinoides 
      MG570456.1_Notropis_atherinoides 
      MG570457.1_Pimephales_notatus_is 
      MG570458.1_Pimephales_notatus_is 
      MK421554.1_Parabramis_pekinensis 
      MT333789.1_Notropis_lutipinnis_v 
      MT364325.1_Hybognathus_amarus_mi 
      MT501368.1_Gila_cypha_isolate_SN 
      MT501369.1_Notropis_simus_pecose 
      MT501378.1_Hybognathus_amarus_is 
      MT501385.1_Notropis_jemezanus_vo 
      MT501391.1_Rhinichthys_osculus_i 
      MT667239.1_Rhinichthys_osculus_t 
      MT667242.1_Luxilus_cornutus_vouc 
      MW300340.1_Hybognathus_placitus_ 
      MW300341.1_Hybognathus_placitus_ 
      NC_013763.1_Mylocheilus_caurinus 
      NC_033926.1_Opsopoeodus_emiliae_ 
      NC_037008.1_Notropis_chalybaeus_ 
      NC_037009.1_Notropis_heterolepis 
      NC_037010.1_Rhinichthys_obtusus_ 
      NC_037014.1_Notropis_hudsonius_i 
      NC_037015.1_Exoglossum_maxilling 
      NC_054086.1_Ptychocheilus_lucius 
      NC_054257.1_Gila_cypha_isolate_S 
      NC_054259.1_Gila_nigrescens_isol 
      NC_054260.1_Hybognathus_amarus_i 
      NC_054262.1_Notropis_jemezanus_v 
      Pimephales_notatus_R2S3_________ 
      Pimephales_tenellus_tenellu_R2S1 
      Pimephales_tenellus_parvice_R2S2 
      Pimephales_notatus_R1S1_________ 
      MG570452.1_Pimephales_promelas_i 
      MG570452.1_Pimephales_promelas_S 
;
end;
begin data;
   dimensions ntax=92 nchar= 15827;
   format missing=N gap=- matchchar=. datatype=dna interleave=yes;
   matrix

AB626850.1_Megalobrama_terminali  GCTAGCGTAGCTTAATACAAAGCATAACACTGAAGATGTTAAGATGGGTCCTAAAAAACTCCGCATGCATAAAGGCATGG
AP010779.1_Mylocheilus_caurinus_  .........................G......................C...G.G..G...........C..........
AP011215.1_Gila_sp._1460_mitocho  ................................................C...G.G..G......................
AP011263.1_Scardinius_erythropht  ................................................C...G.G..G......................
AP011267.1_Algansea_lacustris_mi  ..............................................A.C...G....G.C....G....C..........
AP011268.1_Yuriria_alta_mitochon  ..........................................A.....C...G.G..G...........C..........
AP011273.1_Hybognathus_nuchalis_  ................................................C...G.G..G...........C..........
AP011274.1_Couesius_plumbeus_mit  ................................................C...G.G..G......................
AP011275.1_Platygobio_gracilis_m  ..........................................A.....C...G.G..G...........C..........
AP011277.1_Erimystax_dissimilis_  ................................................C...G.C..G......G...............
AP011279.1_Pimephales_promelas_m  ...............C................................C.....G..G......G....C..........
AP011280.1_Clinostomus_elongatus  ................................................C...G.G..G...........C..........
AP012079.1_Luxilus_chrysocephalu  .....T..........................................C...G.G..G....A......C..........
AP012080.1_Macrhybopsis_gelida_m  .....T.........C................................C.....G..G....A......C..........
AP012083.1_Notropis_atherinoides  .........................G......................C...G.G..G...........C..........
AP012084.1_Notropis_baileyi_mito  ..........................................A.....C...G.G..G...........C..........
AP012087.1_Cyprinella_galactura_  ................G.........................A.....C....G...G...........C..........
AP012088.1_Hybopsis_lineapunctat  ................G...............................C...G.G..GT..........C..........
AP012090.1_Luxilus_cornutus_mito  ................................................C...G.G..G......G....C..........
AP012091.1_Lythrurus_ardens_mito  ................................................C...G.G..G...........C..........
AP012092.1_Lythrurus_fumeus_mito  ..........................................A.....C...G.G..G...........C..........
AP012093.1_Lythrurus_lirus_mitoc  ................................................C...G.G..G...........C..........
AP012094.1_Lythrurus_umbratilis_  ................................................C...G.G..G...........C..........
AP012095.1_Macrhybopsis_meeki_mi  .....T..........TT..............................C.....G..G....A......C..........
AP012097.1_Notropis_bifrenatus_m  ................................................C...G.G..G...........C..........
AP012098.1_Pimephales_sp._MCZunc  ................................................C...G.G..G...........C..........
AP012100.1_Notropis_telescopus_m  ..............................................A.C...G.G..G...........C..........
AP012101.1_Pimephales_notatus_mi  .................T................A.............C...G.G..G...........C..........
AP012102.1_Pimephales_vigilax_mi  ..........................................A.....C...G.G..G...........C..........
AP012103.1_Pogonichthys_macrolep  ................................................C...G.G..G...........C..........
AP012106.1_Richardsonius_balteat  ................................................C...GG...G...........C..........
AP012108.1_Notropis_chrosomus_mi  ...C............................................C....G...G...........C..........
AY216542.1_Lythrurus_umbratilus_  ---------------------------------------------------------------------C..........
Pimephales_vigilax_R1S2_________  ..........................................A.....C...G.G..G...........C..........
Pimephales_vigilax_R1S3_________  ..........................................A.....C...G.G..G...........C..........
DQ536429.1_Notropis_stramineus_m  ................................................C...G.G..G...........C..........
JX910141.1_Squaliobarbus_curricu  ......................................................G.........................
KC351187.1_Squaliobarbus_curricu  ......................................................G.........................
KT278765.1_Pimephales_promelas_m  ...............C................................C.....G..G...........C..........
KT289925.1_Pimephales_promelas_m  ...............C................................C.....G..G......G....C..........
KT424924.1_Rhinichthys_osculus_m  ............................................C...C.....G..G...........C..........
KU200257.1_Chanodichthys_ilishae  ......................................................G.........................
MF972070.1_Siphateles_bicolor_mo  ................................................C...G.G..G...........C..........
MG570407.1_Notropis_chalybaeus_v  ............................................C...C...G.G..G...........C..........
MG570408.1_Notropis_bifrenatus_v  ................................................C...G.G..G...........C..........
MG570413.1_Notropis_heterolepis_  ..........................................A.....C...G.G..G...........C..........
MG570416.1_Rhinichthys_obtusus_v  .........................G......................C...G.G..G......................
MG570417.1_Rhinichthys_obtusus_v  .........................G......................C...G.G..G......................
MG570420.1_Pimephales_notatus_vo  ................................................C...G.G..G...........C..........
MG570443.1_Notropis_hudsonius_is  ................................................C...G.G..G...........C..........
MG570444.1_Rhinichthys_atratulus  ................G...............................C.....G..G......................
MG570445.1_Rhinichthys_atratulus  ................................................C.....G..G......................
MG570447.1_Luxilus_cornutus_isol  ................................................C...G.G..G...........C..........
MG570449.1_Luxilus_cornutus_isol  ................................................C...G.G..G...........C..........
MG570450.1_Pimephales_notatus_is  ................................................C...G.G..G...........C..........
MG570451.1_Notropis_bifrenatus_i  ................................................C...G.G..G...........C..........
MG570453.1_Exoglossum_maxillingu  ................................................C...G.C..G......G...............
MG570454.1_Pimephales_promelas_i  ...............C..........................A.....C.....G..G......G....C..........
MG570455.1_Notropis_atherinoides  ................................................C...G.G..G...........C..........
MG570456.1_Notropis_atherinoides  .........................G......................C...G.G..G...........C..........
MG570457.1_Pimephales_notatus_is  ................................................C...G.G..G...........C..........
MG570458.1_Pimephales_notatus_is  ................................................C...G.G..G...........C..........
MK421554.1_Parabramis_pekinensis  ................................................................................
MT333789.1_Notropis_lutipinnis_v  -------..................G................A.....C...G....G.....T.....C..........
MT364325.1_Hybognathus_amarus_mi  ..........................................A.....C...G.G..G...........C..........
MT501368.1_Gila_cypha_isolate_SN  ................................................C...G.G..G......................
MT501369.1_Notropis_simus_pecose  ............................................C...C...G.G..G...........C..........
MT501378.1_Hybognathus_amarus_is  ..................................A.......A.....C...G.G..G...........C..........
MT501385.1_Notropis_jemezanus_vo  ................................................C...G.G..G...........C..........
MT501391.1_Rhinichthys_osculus_i  .....T..........................................C...G.G..G...........C..........
MT667239.1_Rhinichthys_osculus_t  .....T..........................................C...G.G..G...........C..........
MT667242.1_Luxilus_cornutus_vouc  ..........................................C.....C...G.G..G...........C..........
MW300340.1_Hybognathus_placitus_  ................................................C...G.G..G...........C..........
MW300341.1_Hybognathus_placitus_  ................................................C...G.G..G...........C..........
NC_013763.1_Mylocheilus_caurinus  .........................G......................C...G.G..G...........C..........
NC_033926.1_Opsopoeodus_emiliae_  .....T...........T............................A.C.....G..G...........C..........
NC_037008.1_Notropis_chalybaeus_  ............................................C...C...G.G..G...........C..........
NC_037009.1_Notropis_heterolepis  ..........................................A.....C...G.G..G...........C..........
NC_037010.1_Rhinichthys_obtusus_  .........................G......................C...G.G..G......................
NC_037014.1_Notropis_hudsonius_i  ................................................C...G.G..G...........C..........
NC_037015.1_Exoglossum_maxilling  ................................................C...G.C..G......G...............
NC_054086.1_Ptychocheilus_lucius  ................................................C...G.G..G......................
NC_054257.1_Gila_cypha_isolate_S  ................................................C...G.G..G......................
NC_054259.1_Gila_nigrescens_isol  ..............................................A.C...G.G..G......................
NC_054260.1_Hybognathus_amarus_i  ..........................................A.....C...G.G..G...........C..........
NC_054262.1_Notropis_jemezanus_v  ................................................C...G.G..G...........C..........
Pimephales_notatus_R2S3_________  ................................................C...G.G..G...........C..........
Pimephales_tenellus_tenellu_R2S1  ................G...............................C...G.G..G...........C..........
Pimephales_tenellus_parvice_R2S2  ................G...............................C...G.G..G...........C..........
Pimephales_notatus_R1S1_________  ................................................C...G.G..G...........C..........
MG570452.1_Pimephales_promelas_i  ...............C..................A.......A.....C.....G..G......G....C..........
MG570452.1_Pimephales_promelas_S  ...............C................................C.....G..G......G....C..........

AB626850.1_Megalobrama_terminali  TCCTGACCTTATTATCAGCTCTTACCCGACTTACACATGCAAGTCTCCGCAGTCCCGTGAGTATGCCCTCAATCCCCCGC
AP010779.1_Mylocheilus_caurinus_  ......................A....A........................C..........C.....T.......T..
AP011215.1_Gila_sp._1460_mitocho  ......................A....A........................C..T.......C.....T.......T..
AP011263.1_Scardinius_erythropht  ...............T......A....A........................C................T.......T..
AP011267.1_Algansea_lacustris_mi  ...C.......CC.......G.AG.T.A.......................AC..........A.....T.......T..
AP011268.1_Yuriria_alta_mitochon  ...C.......C..........AG...A........................C..........A.....T.......T..
AP011273.1_Hybognathus_nuchalis_  ...C.......C.G......T.AG...A........................C..........A.....T.......T..
AP011274.1_Couesius_plumbeus_mit  ......................A....A.......................AC................T.......T..
AP011275.1_Platygobio_gracilis_m  ...C.......C..........AG...A........................C..........A.....T..........
AP011277.1_Erimystax_dissimilis_  ......................A....A.......................AC..........C................
AP011279.1_Pimephales_promelas_m  ...C..................AG...A........................C..........A.....T.......T..
AP011280.1_Clinostomus_elongatus  ......................A....A...................................C.....T.......T..
AP012079.1_Luxilus_chrysocephalu  ...C.......C..........AG...A........................C..........A.............T..
AP012080.1_Macrhybopsis_gelida_m  ...C.......C.G......T.AG...A.......................CC..T.......A.....T..........
AP012083.1_Notropis_atherinoides  ...C.......C..........AG...A...................................A.....T.......T..
AP012084.1_Notropis_baileyi_mito  ...C.......C..........AG...A...................................A.............T..
AP012087.1_Cyprinella_galactura_  ...C.......CC....A....AG...A........................C..T.............T.......T..
AP012088.1_Hybopsis_lineapunctat  ...C.......C..........AG...A...................................A.....T..........
AP012090.1_Luxilus_cornutus_mito  ...C.......C..........AG...A........................C..........A.............T..
AP012091.1_Lythrurus_ardens_mito  ...C.......C..........AG...A........................C..........A.....T.......T..
AP012092.1_Lythrurus_fumeus_mito  ...C.......C..........AG...A........................C..........A.....T.......T..
AP012093.1_Lythrurus_lirus_mitoc  ...C.......C..........AG...A........................C..........A.....T.......T..
AP012094.1_Lythrurus_umbratilis_  ...C.......C..........AG...A........................C..........A.....T.......T..
AP012095.1_Macrhybopsis_meeki_mi  ...C.......C........T.AG...A.......................CC..........A.....T..........
AP012097.1_Notropis_bifrenatus_m  ...C..................AG...A.......................AC..T.......A.....T.......T..
AP012098.1_Pimephales_sp._MCZunc  ...C.......C.G......T.AG...A........................C..........A.....T.......T..
AP012100.1_Notropis_telescopus_m  ...C.......C..........AG...A........................C..........A.....T..........
AP012101.1_Pimephales_notatus_mi  ...C.......C.G......T.AG...A........................C..........A.....T.......T..
AP012102.1_Pimephales_vigilax_mi  ...C.......C.......C..GG...A.......................AA..........A.............TA.
AP012103.1_Pogonichthys_macrolep  ......................A....A........................C..........C.....T.......T..
AP012106.1_Richardsonius_balteat  ....................A.A....A................................A..C.....T.......T..
AP012108.1_Notropis_chrosomus_mi  ...C.......C........T.A....A........................C..T.......A.............T..
AY216542.1_Lythrurus_umbratilus_  ...C.......C..........AG...A........................C..........A.....T.......T..
Pimephales_vigilax_R1S2_________  ...C.......C.......C..GG...A.......................AA..........A.............TA.
Pimephales_vigilax_R1S3_________  ...C.......C.......C..GG...A.......................AA..........A.............TA.
DQ536429.1_Notropis_stramineus_m  ...C.......C....G.....AG...A........................C..........A.....T.......TA.
JX910141.1_Squaliobarbus_curricu  ...........................A........................C...........................
KC351187.1_Squaliobarbus_curricu  ...........................A........................C...........................
KT278765.1_Pimephales_promelas_m  ...C.............A....AG...A........................C..........A.............T..
KT289925.1_Pimephales_promelas_m  ...C.........G...A....AG...A........................C..........A.....T.......T..
KT424924.1_Rhinichthys_osculus_m  ......................A....A........................C..........C.....T.......T..
KU200257.1_Chanodichthys_ilishae  ......................C............................AC...........................
MF972070.1_Siphateles_bicolor_mo  ......................A....A...........................T.......C.....T.......T..
MG570407.1_Notropis_chalybaeus_v  ...C.......C..........A........................................A.....T.......T..
MG570408.1_Notropis_bifrenatus_v  ...C..................AG...A.......................AC..T.......A.....T.......T..
MG570413.1_Notropis_heterolepis_  ...C.......C........T.AG...A........................C..........A.....T.......T..
MG570416.1_Rhinichthys_obtusus_v  ......................A....A........................C..........C.............T..
MG570417.1_Rhinichthys_obtusus_v  ......................A....A........................C..........C.............T..
MG570420.1_Pimephales_notatus_vo  ...C.......C.G......T.AG...A........................C..........A.....T.......T..
MG570443.1_Notropis_hudsonius_is  ...C......GC..........AG...A.......................AC..........A.....T.......T..
MG570444.1_Rhinichthys_atratulus  ......................AG...A.......................AC..........C................
MG570445.1_Rhinichthys_atratulus  ......................AG...A.......................AC..........C.............T..
MG570447.1_Luxilus_cornutus_isol  ...C.......C.G........AG...A........................C..........A.............T..
MG570449.1_Luxilus_cornutus_isol  ...C.......C.G........AG...A........................C..........A.............T..
MG570450.1_Pimephales_notatus_is  ...C.......C.G......T.AG...A........................C..........A.....T.......T..
MG570451.1_Notropis_bifrenatus_i  ...C..................AG...A.......................AC..T.......A.....T.......T..
MG570453.1_Exoglossum_maxillingu  ......................A....A.......................AC..........C................
MG570454.1_Pimephales_promelas_i  ...C.........G...A....AG...A........................C..........A.....T.......T..
MG570455.1_Notropis_atherinoides  ...C.......C..........AG...A..................................GA.....T.......T..
MG570456.1_Notropis_atherinoides  ...C.......C..........AG...A...................................A.....T.......T..
MG570457.1_Pimephales_notatus_is  ...C.......C.G......T.AG...A........................C..........A.....T.......T..
MG570458.1_Pimephales_notatus_is  ...C.......C.G......T.AG...A........................C..........A.....T.......T..
MK421554.1_Parabramis_pekinensis  ................................................................................
MT333789.1_Notropis_lutipinnis_v  ...C..................AG............................C..........A.....T.......T..
MT364325.1_Hybognathus_amarus_mi  ...C........AG........AG...A........................C..........A.....T.......T..
MT501368.1_Gila_cypha_isolate_SN  ......................A....A...........................T.......C.....T.......T..
MT501369.1_Notropis_simus_pecose  ...C.......C..........AG...A........................C..........A.....T..........
MT501378.1_Hybognathus_amarus_is  ...C........AG........AG...A........................C..........A.....T.......T..
MT501385.1_Notropis_jemezanus_vo  ...C.......C..........AG...A........................C..........A.....T.......T..
MT501391.1_Rhinichthys_osculus_i  ......................A....A........................C..........C.....T.......T..
MT667239.1_Rhinichthys_osculus_t  ......................A....A........................C..........C.....T.......T..
MT667242.1_Luxilus_cornutus_vouc  ...C.......C.G........AG...A........................C..........A.............T..
MW300340.1_Hybognathus_placitus_  ...C.......C.G.T...C..AG...A........................C..........A.............T..
MW300341.1_Hybognathus_placitus_  ...C.......C.G.T...C..AG...A........................C..........A.............T..
NC_013763.1_Mylocheilus_caurinus  ......................A....A........................C..........C.....T.......T..
NC_033926.1_Opsopoeodus_emiliae_  ...C................T.AG...A........................C..T.......A........-.....A.
NC_037008.1_Notropis_chalybaeus_  ...C.......C..........A........................................A.....T.......T..
NC_037009.1_Notropis_heterolepis  ...C.......C........T.AG...A........................C..........A.....T.......T..
NC_037010.1_Rhinichthys_obtusus_  ......................A....A........................C..........C.............T..
NC_037014.1_Notropis_hudsonius_i  ...C......GC..........AG...A.......................AC..........A.....T.......T..
NC_037015.1_Exoglossum_maxilling  ......................A....A.......................AC..........C................
NC_054086.1_Ptychocheilus_lucius  ....................T.A....A...........................T.......C.....T.......T..
NC_054257.1_Gila_cypha_isolate_S  ......................A....A...........................T.......C.....T.......T..
NC_054259.1_Gila_nigrescens_isol  ......................A....A...........................T.......C.....T.......T..
NC_054260.1_Hybognathus_amarus_i  ...C........AG........AG...A........................C..........A.....T.......T..
NC_054262.1_Notropis_jemezanus_v  ...C.......C..........AG...A........................C..........A.....T.......T..
Pimephales_notatus_R2S3_________  ...C.......C.G......T.AG...A........................C..........A.....T.......T..
Pimephales_tenellus_tenellu_R2S1  ...C........C....A....AG...A.......................AC..........G.....T........A.
Pimephales_tenellus_parvice_R2S2  ...C........C....A....AG...A.......................AC..........G.....T........A.
Pimephales_notatus_R1S1_________  ...C.......C.G......T.AG...A........................C..........A.....T.......T..
MG570452.1_Pimephales_promelas_i  ...C.........G...A....AG...A........................C..........A.....T.......T..
MG570452.1_Pimephales_promelas_S  ...C..................AG...A........................C..........A.....T.......T..

AB626850.1_Megalobrama_terminali  CCGGGGACGAGGAGCGGGCATCAGGCACAAAT-TTTAGCCCAAGACGCCTGGCCAAGCCACACCCCCAAGGGAATTCAGC
AP010779.1_Mylocheilus_caurinus_  ...............................CT.....................T.........................
AP011215.1_Gila_sp._1460_mitocho  ................................T...............................................
AP011263.1_Scardinius_erythropht  ................................T.....................G.........................
AP011267.1_Algansea_lacustris_mi  ...............A...............CC.C..............A....T.........................
AP011268.1_Yuriria_alta_mitochon  ...............A..........G.....C................A....G.........................
AP011273.1_Hybognathus_nuchalis_  ...............A................C................A....T.........................
AP011274.1_Couesius_plumbeus_mit  ............................G...T.....................T.........................
AP011275.1_Platygobio_gracilis_m  ...............A...............CC................A....T.........................
AP011277.1_Erimystax_dissimilis_  ...............A...............CC.....................T.........................
AP011279.1_Pimephales_promelas_m  ...............A................C................A....T.........................
AP011280.1_Clinostomus_elongatus  ...............................CC.....................T.........................
AP012079.1_Luxilus_chrysocephalu  ...............A.............T..C................A....T.........................
AP012080.1_Macrhybopsis_gelida_m  ...............A...............CT................A....T.........................
AP012083.1_Notropis_atherinoides  ...............A................-................A....T.........................
AP012084.1_Notropis_baileyi_mito  ...............A................G................A....G.........................
AP012087.1_Cyprinella_galactura_  ...............A.............T.GTA...............A....T.........................
AP012088.1_Hybopsis_lineapunctat  ...............A...............GC................A....G.........................
AP012090.1_Luxilus_cornutus_mito  ...............A................C................A....G.........................
AP012091.1_Lythrurus_ardens_mito  ...............A...............CC................A....T.........................
AP012092.1_Lythrurus_fumeus_mito  ...............A...............CC................A....T.........................
AP012093.1_Lythrurus_lirus_mitoc  ...............A...............CC................A....T.........................
AP012094.1_Lythrurus_umbratilis_  ...............A...............CC................A....T.........................
AP012095.1_Macrhybopsis_meeki_mi  ...............A...............CC-...............A....T.........................
AP012097.1_Notropis_bifrenatus_m  ...............A................A................A..............................
AP012098.1_Pimephales_sp._MCZunc  ...............A................C................A....G.........................
AP012100.1_Notropis_telescopus_m  ...............A................CC...............A....G.........................
AP012101.1_Pimephales_notatus_mi  ...............A................C................A....G.........................
AP012102.1_Pimephales_vigilax_mi  ...............A..............G.CA...............A...AG.........................
AP012103.1_Pogonichthys_macrolep  ...............................CC.....................T.........................
AP012106.1_Richardsonius_balteat  ...............................CC.....................T.........................
AP012108.1_Notropis_chrosomus_mi  ...............A................CC...............A....G.........................
AY216542.1_Lythrurus_umbratilus_  ...............A...............CC................A....T.........................
Pimephales_vigilax_R1S2_________  ...............A..............G.CA...............A...AG.........................
Pimephales_vigilax_R1S3_________  ...............A..............G.CA...............A...AG.........................
DQ536429.1_Notropis_stramineus_m  ...............A...............GC................A....C.........................
JX910141.1_Squaliobarbus_curricu  ................................-...............................................
KC351187.1_Squaliobarbus_curricu  ................................-...............................................
KT278765.1_Pimephales_promelas_m  ...............A................C................A....G.........................
KT289925.1_Pimephales_promelas_m  ...............A................C................A....G.........................
KT424924.1_Rhinichthys_osculus_m  ...............A...............CCA..G.................T.........................
KU200257.1_Chanodichthys_ilishae  ................................-...............................................
MF972070.1_Siphateles_bicolor_mo  ................................T...............................................
MG570407.1_Notropis_chalybaeus_v  ...............A................T................A....G.........................
MG570408.1_Notropis_bifrenatus_v  ...............A................A................A..............................
MG570413.1_Notropis_heterolepis_  ...............A...............CC................A....G.........................
MG570416.1_Rhinichthys_obtusus_v  ...............A...............CA.....................T.........................
MG570417.1_Rhinichthys_obtusus_v  ...............A...............CA.....................T.........................
MG570420.1_Pimephales_notatus_vo  ...............A................C................A....G.........................
MG570443.1_Notropis_hudsonius_is  ...............A..............CCC................A.....C........................
MG570444.1_Rhinichthys_atratulus  ...............A...............CA.....................T.........................
MG570445.1_Rhinichthys_atratulus  ...............A...............CA.....................T.........................
MG570447.1_Luxilus_cornutus_isol  ...............A................C................A....G.........................
MG570449.1_Luxilus_cornutus_isol  ...............A................C................A....G.........................
MG570450.1_Pimephales_notatus_is  ...............A................C................A....G.........................
MG570451.1_Notropis_bifrenatus_i  ...............A................A................A..............................
MG570453.1_Exoglossum_maxillingu  ...............A...............CC.....................T.........................
MG570454.1_Pimephales_promelas_i  ...............A................C................A....G.........................
MG570455.1_Notropis_atherinoides  ...............A................-................A....T.........................
MG570456.1_Notropis_atherinoides  ...............A................-................A....T.........................
MG570457.1_Pimephales_notatus_is  ...............A.............G..C................A....G.........................
MG570458.1_Pimephales_notatus_is  ...............A................C................A....G.........................
MK421554.1_Parabramis_pekinensis  ................................-...............................................
MT333789.1_Notropis_lutipinnis_v  ...............A.............G..CC...............A....G.........................
MT364325.1_Hybognathus_amarus_mi  ...............A................C................A....T.........................
MT501368.1_Gila_cypha_isolate_SN  ................................T...............................................
MT501369.1_Notropis_simus_pecose  ...............A................T................A....G.........................
MT501378.1_Hybognathus_amarus_is  ...............A................C................A....T.........................
MT501385.1_Notropis_jemezanus_vo  ...............A................T................A....T.........................
MT501391.1_Rhinichthys_osculus_i  ..............TA...............CCA....................T.........................
MT667239.1_Rhinichthys_osculus_t  ..............TA...............CCA....................T.........................
MT667242.1_Luxilus_cornutus_vouc  ...............A................C................A....G.........................
MW300340.1_Hybognathus_placitus_  ...............A................C................A....T.........................
MW300341.1_Hybognathus_placitus_  ...............A................C................A....T.........................
NC_013763.1_Mylocheilus_caurinus  ...............................CT.....................T.........................
NC_033926.1_Opsopoeodus_emiliae_  ......G........A..T..........T-.AC.C.............AA...G.........................
NC_037008.1_Notropis_chalybaeus_  ...............A................T................A....G.........................
NC_037009.1_Notropis_heterolepis  ...............A...............CC................A....G.........................
NC_037010.1_Rhinichthys_obtusus_  ...............A...............CA.....................T.........................
NC_037014.1_Notropis_hudsonius_i  ...............A..............CCC................A.....C........................
NC_037015.1_Exoglossum_maxilling  ...............A...............CC.....................T.........................
NC_054086.1_Ptychocheilus_lucius  ................................T...............................................
NC_054257.1_Gila_cypha_isolate_S  ................................T...............................................
NC_054259.1_Gila_nigrescens_isol  ................................T...............................................
NC_054260.1_Hybognathus_amarus_i  ...............A................C................A....T.........................
NC_054262.1_Notropis_jemezanus_v  ...............A................T................A....T.........................
Pimephales_notatus_R2S3_________  ...............A................C................A....G.........................
Pimephales_tenellus_tenellu_R2S1  ...............A................C................A....T.........................
Pimephales_tenellus_parvice_R2S2  ...............A................C................A....T.........................
Pimephales_notatus_R1S1_________  ...............A................C................A....G.........................
MG570452.1_Pimephales_promelas_i  ...............A................C................A..............................
MG570452.1_Pimephales_promelas_S  ...............A................C................A....T.........................

AB626850.1_Megalobrama_terminali  AGTGATAAACATTAAGCCATAAGTGAAAACTTGACTCAGTCAGGGCTAAG--AGGGCCGGTAAAACTCGTGCCAGCCACC
AP010779.1_Mylocheilus_caurinus_  .......G.T...G....................................--............................
AP011215.1_Gila_sp._1460_mitocho  .........T..........G........................T....--............................
AP011263.1_Scardinius_erythropht  .........T..........G........................T....--............................
AP011267.1_Algansea_lacustris_mi  .........T..............................T..A......--............................
AP011268.1_Yuriria_alta_mitochon  .........T.................................A......--............................
AP011273.1_Hybognathus_nuchalis_  .........T.................................A......--............................
AP011274.1_Couesius_plumbeus_mit  .........T..............................T....T....--............................
AP011275.1_Platygobio_gracilis_m  .........T.................................A......--............................
AP011277.1_Erimystax_dissimilis_  .........T...................................T...TGT............................
AP011279.1_Pimephales_promelas_m  .........T.................................A......--............................
AP011280.1_Clinostomus_elongatus  .........T...................................T....--............................
AP012079.1_Luxilus_chrysocephalu  .........T.............................C...A......--............................
AP012080.1_Macrhybopsis_gelida_m  .........T.................................A......--............................
AP012083.1_Notropis_atherinoides  .........T..............................T..A......--............................
AP012084.1_Notropis_baileyi_mito  .........T.................................A......--.........T..................
AP012087.1_Cyprinella_galactura_  .........T..........................T......A......--............................
AP012088.1_Hybopsis_lineapunctat  .........T...G......G.......G..............A......--..A.........................
AP012090.1_Luxilus_cornutus_mito  .........T.................................A......--............................
AP012091.1_Lythrurus_ardens_mito  .........T..................G..............A......--............................
AP012092.1_Lythrurus_fumeus_mito  .........T..................G..............C......--............................
AP012093.1_Lythrurus_lirus_mitoc  .........T.................................A......--............................
AP012094.1_Lythrurus_umbratilis_  .........T..................G..............A......--............................
AP012095.1_Macrhybopsis_meeki_mi  .........T.................................A.....A--............................
AP012097.1_Notropis_bifrenatus_m  .........T.......T.....................C..........--............................
AP012098.1_Pimephales_sp._MCZunc  .........T.................................A......--............................
AP012100.1_Notropis_telescopus_m  .........T.................................A......--............................
AP012101.1_Pimephales_notatus_mi  .........T..............................T..A......--............................
AP012102.1_Pimephales_vigilax_mi  .........T...G..............G.........A.T..A..C..A--............................
AP012103.1_Pogonichthys_macrolep  .........T...G...............................T....--............................
AP012106.1_Richardsonius_balteat  .........T...................................T....--............................
AP012108.1_Notropis_chrosomus_mi  .........T...G.............................A......--............................
AY216542.1_Lythrurus_umbratilus_  .........T..................G..............A......--............................
Pimephales_vigilax_R1S2_________  .........T...G..............G.........A.T..A..C..A--............................
Pimephales_vigilax_R1S3_________  .........T...G..............G.........A.T..A..C..A--............................
DQ536429.1_Notropis_stramineus_m  ...........................................A..C...--............................
JX910141.1_Squaliobarbus_curricu  .............................................T....--............................
KC351187.1_Squaliobarbus_curricu  .............................................T....--............................
KT278765.1_Pimephales_promelas_m  .........T.................................A......--............................
KT289925.1_Pimephales_promelas_m  .........T.................................A......--............................
KT424924.1_Rhinichthys_osculus_m  .........T...................................T.G..--............................
KU200257.1_Chanodichthys_ilishae  .............................................T...A--............................
MF972070.1_Siphateles_bicolor_mo  ........................................T....T.G..--............................
MG570407.1_Notropis_chalybaeus_v  .........T........................................--............................
MG570408.1_Notropis_bifrenatus_v  .........T.......T.....................C..........--............................
MG570413.1_Notropis_heterolepis_  .........T...G.............................C......--............................
MG570416.1_Rhinichthys_obtusus_v  .........T..........G........................T....--............................
MG570417.1_Rhinichthys_obtusus_v  .........T..........G........................T....--............................
MG570420.1_Pimephales_notatus_vo  .........T.................................A......--............................
MG570443.1_Notropis_hudsonius_is  .......G.T.................................A......--............................
MG570444.1_Rhinichthys_atratulus  .........T...................................T....--............................
MG570445.1_Rhinichthys_atratulus  .........T...................................T....--............................
MG570447.1_Luxilus_cornutus_isol  .........T.................................A......--............................
MG570449.1_Luxilus_cornutus_isol  .........T.................................A......--............................
MG570450.1_Pimephales_notatus_is  .........T.................................A......--............................
MG570451.1_Notropis_bifrenatus_i  .........T.......T.....................C..........--............................
MG570453.1_Exoglossum_maxillingu  .........T...................................T...TG-............................
MG570454.1_Pimephales_promelas_i  .........T.................................A......--............................
MG570455.1_Notropis_atherinoides  .........T..............................T..A......--............................
MG570456.1_Notropis_atherinoides  .........T..............................T..A......--............................
MG570457.1_Pimephales_notatus_is  .........T.................................A......--............................
MG570458.1_Pimephales_notatus_is  .........T.................................A......--............................
MK421554.1_Parabramis_pekinensis  ..................................................--............................
MT333789.1_Notropis_lutipinnis_v  .......G.T................................A.......--............................
MT364325.1_Hybognathus_amarus_mi  .........T.................................A......--............................
MT501368.1_Gila_cypha_isolate_SN  .........T..........G........................T....--............................
MT501369.1_Notropis_simus_pecose  .........T........................................--............................
MT501378.1_Hybognathus_amarus_is  .........T.................................A......--............................
MT501385.1_Notropis_jemezanus_vo  .........T...G..........................T..A......--............................
MT501391.1_Rhinichthys_osculus_i  .........T..................G...........G....T....--............................
MT667239.1_Rhinichthys_osculus_t  .........T..................G................T....--............................
MT667242.1_Luxilus_cornutus_vouc  .........T.................................A......--............................
MW300340.1_Hybognathus_placitus_  .........T...G.............................A......--.........................G..
MW300341.1_Hybognathus_placitus_  .........T...G.............................A......--.........................G..
NC_013763.1_Mylocheilus_caurinus  .......G.T...G....................................--............................
NC_033926.1_Opsopoeodus_emiliae_  .........T..........................T...T..A......--.........................G..
NC_037008.1_Notropis_chalybaeus_  .........T........................................--............................
NC_037009.1_Notropis_heterolepis  .........T...G.............................C......--............................
NC_037010.1_Rhinichthys_obtusus_  .........T..........G........................T....--............................
NC_037014.1_Notropis_hudsonius_i  .......G.T.................................A......--............................
NC_037015.1_Exoglossum_maxilling  .........T...................................T...TG-............................
NC_054086.1_Ptychocheilus_lucius  .........T..........G........................T....--............................
NC_054257.1_Gila_cypha_isolate_S  .........T..........G........................T....--............................
NC_054259.1_Gila_nigrescens_isol  .........T..........G........................T....--............................
NC_054260.1_Hybognathus_amarus_i  .........T.................................A......--............................
NC_054262.1_Notropis_jemezanus_v  .........T..............................T..A......--............................
Pimephales_notatus_R2S3_________  ...........................................A......--............................
Pimephales_tenellus_tenellu_R2S1  .........T.................................A......--............................
Pimephales_tenellus_parvice_R2S2  .........T.................................A......--............................
Pimephales_notatus_R1S1_________  ...........................................A......--............................
MG570452.1_Pimephales_promelas_i  .........T.................................A......--............................
MG570452.1_Pimephales_promelas_S  .........T.................................A......--............................

AB626850.1_Megalobrama_terminali  GCGGTTAAACGAGAGGCCCTAGTTGATAGCACCACGGCGTAAA-GGGTGGTTAAGGAGAGCAAGATAATTTTTTAAAGCC
AP010779.1_Mylocheilus_caurinus_  ...................C........AT..A..........-.............A..TG.A.C..-----.......
AP011215.1_Gila_sp._1460_mitocho  .............................T..A..........-.............A...-.A....-----.......
AP011263.1_Scardinius_erythropht  ...................C....A...AT..A-.........-.............A....TA.CG.-----.......
AP011267.1_Algansea_lacustris_mi  ...........................G.TG.A..........-.............T...G.A.C..-----.....T.
AP011268.1_Yuriria_alta_mitochon  .............................T..A..........-.............T..TG.C....-----.....T.
AP011273.1_Hybognathus_nuchalis_  ..........................C..T..A..........-.............T..A.TA....-----.....T.
AP011274.1_Couesius_plumbeus_mit  .............................T..A..........-.............AC...TA.C..-----.......
AP011275.1_Platygobio_gracilis_m  .............................TG.A..........-.............T..TG.A.C..-----.....T.
AP011277.1_Erimystax_dissimilis_  ...................C........AT..A.........G-.A...........C..T..A....-----.....T.
AP011279.1_Pimephales_promelas_m  ............................TT..A..........-.............C.....ATC..-----.....T.
AP011280.1_Clinostomus_elongatus  ............................-TG.A..........-..............G.TG.A....-----.......
AP012079.1_Luxilus_chrysocephalu  .............................T..A..........-.............T..T..A.C..-----.....T.
AP012080.1_Macrhybopsis_gelida_m  ........................A.C..T.TA-.........-.............T..TG.A....-----.....T.
AP012083.1_Notropis_atherinoides  .............................T.TA..........-.........T...T...G.A....-----.....T.
AP012084.1_Notropis_baileyi_mito  .............................TG.A..........-.............T..TG.A....-----.....T.
AP012087.1_Cyprinella_galactura_  .............................A..AG.........-.............C..T..AC...-----.....T.
AP012088.1_Hybopsis_lineapunctat  ............................AT.TA..........-.............T.AT..A....-----.....T.
AP012090.1_Luxilus_cornutus_mito  .............................T..A..........-.............T..T..A.C..-----.....T.
AP012091.1_Lythrurus_ardens_mito  .............................T..A..........-.............T..TG.AT...-----.....T.
AP012092.1_Lythrurus_fumeus_mito  .............................T..A..........-.............T..T..AT...-----.....T.
AP012093.1_Lythrurus_lirus_mitoc  ............................AT..A..........-.A...........T..T..AC...-----.....T.
AP012094.1_Lythrurus_umbratilis_  .............................T..A..........-.............T..TG.AT.G.-----.....T.
AP012095.1_Macrhybopsis_meeki_mi  .............................T.TA-.........G.............T..TG.A....-----.....T.
AP012097.1_Notropis_bifrenatus_m  ............................AT.TA..........-.............T..TG.A.C..-----.....T.
AP012098.1_Pimephales_sp._MCZunc  .............................T..A..........-.............T..TG.T....-----.....T.
AP012100.1_Notropis_telescopus_m  .............................TG.A..........-.............T..TG......-----.....T.
AP012101.1_Pimephales_notatus_mi  .............................T..A..........-.............T..TG.T....-----.....T.
AP012102.1_Pimephales_vigilax_mi  ............................AT.TA..........-.............T.ATG.A..G.-----.....TT
AP012103.1_Pogonichthys_macrolep  ...................C........AT..A..........-.............A...G.A.C..-----.......
AP012106.1_Richardsonius_balteat  .............................T..A..........-................TG.A.C..-----.......
AP012108.1_Notropis_chrosomus_mi  .......G.....................T..A..........-.............T..TG......-----.....T.
AY216542.1_Lythrurus_umbratilus_  .............................T..A..........-.............T...G..T...-----.....T.
Pimephales_vigilax_R1S2_________  ............................AT.TA..........-.............T.ATG.A..G.-----.....TT
Pimephales_vigilax_R1S3_________  ............................AT.TA..........-.............T..TG.A..G.-----.....TT
DQ536429.1_Notropis_stramineus_m  ...................C.........T..A..........-.............T.....A.C..-----.....T.
JX910141.1_Squaliobarbus_curricu  ............................A...T..........-.............A.....A.C..----........
KC351187.1_Squaliobarbus_curricu  ............................A...T..........-.............A.....A.C..----........
KT278765.1_Pimephales_promelas_m  .............................T..A..........-.............C...G.ATC..-----.....T.
KT289925.1_Pimephales_promelas_m  ............................TT..A..........-.............C.....ATC..-----.....T.
KT424924.1_Rhinichthys_osculus_m  .......G....................AT..A..........-.............T..TG.A....-----.....T.
KU200257.1_Chanodichthys_ilishae  ............................A..............-...............AT..C...T-...........
MF972070.1_Siphateles_bicolor_mo  ............................AT..A..........-.............AC..-.A.C..-----.......
MG570407.1_Notropis_chalybaeus_v  ............................AT..A..........-.............T..TG.A....-----.....TT
MG570408.1_Notropis_bifrenatus_v  ............................AT.TA..........-.............T..TG.A.C..-----.....T.
MG570413.1_Notropis_heterolepis_  .............................T..A..........-.............T..T..A.C..-----.....T.
MG570416.1_Rhinichthys_obtusus_v  .............................T..A..........-.............T..T..AT...-----.....T.
MG570417.1_Rhinichthys_obtusus_v  .............................T..A..........-.............T..T..AT...-----.....T.
MG570420.1_Pimephales_notatus_vo  .............................T..A..........-.............T..TG.T....-----.....T.
MG570443.1_Notropis_hudsonius_is  .......G....................TT.TAG.........-.............T..TG.A....-----.......
MG570444.1_Rhinichthys_atratulus  .............................T..A..........-.............T.CT..A....-----.....T.
MG570445.1_Rhinichthys_atratulus  .............................T..A..........-.............T.CT..A....-----.....T.
MG570447.1_Luxilus_cornutus_isol  .............................T..A..........-.............T..T..A.C..-----.....T.
MG570449.1_Luxilus_cornutus_isol  .............................T..A..........-.............T..T..A.C..-----.....T.
MG570450.1_Pimephales_notatus_is  .............................T..A..........-.............T..TG.T....-----.....T.
MG570451.1_Notropis_bifrenatus_i  ............................AT.TA..........-.............T..TG.A.C..-----.....T.
MG570453.1_Exoglossum_maxillingu  ...................C........AT..A.........G-.A...........C..T..A....-----.....T.
MG570454.1_Pimephales_promelas_i  ............................TT..A..........-.............C.....ATC..-----.....T.
MG570455.1_Notropis_atherinoides  .............................T..A..........-.........T...T...G.A....-----.....T.
MG570456.1_Notropis_atherinoides  .............................T.TA..........-.........T...T...G.A....-----.....T.
MG570457.1_Pimephales_notatus_is  .............................T..A..........-.............T..TG.T....-----.....T.
MG570458.1_Pimephales_notatus_is  .............................T..A..........-.............T..TG.T....-----.....T.
MK421554.1_Parabramis_pekinensis  ...........................................-....................................
MT333789.1_Notropis_lutipinnis_v  .............................T..A..........-.............T.....A....-----.....T.
MT364325.1_Hybognathus_amarus_mi  ..........................C.AT..A..........-.............T.TA.TAG.G.-----.....TT
MT501368.1_Gila_cypha_isolate_SN  .............................T..A..........-.............A...-.A.C..-----.....T.
MT501369.1_Notropis_simus_pecose  .............................T..A..........-.............T.....A.C..-----.....T.
MT501378.1_Hybognathus_amarus_is  ..........................C.AT..A..........-.............T.TA.TA..G.-----.....TT
MT501385.1_Notropis_jemezanus_vo  .............................T..A..........-.........T...T...G.A....-----.....T.
MT501391.1_Rhinichthys_osculus_i  .......G...................GATG.A..........-.............C..TG.A....-----.....T.
MT667239.1_Rhinichthys_osculus_t  .......G...................GATGTA..........-.............C..TG.A....-----.....T.
MT667242.1_Luxilus_cornutus_vouc  .............................T..A..........-.............T..T..A.C..-----.....T.
MW300340.1_Hybognathus_placitus_  ........................A.C..T..A..........-.............T.AT.TAG...-----.....T.
MW300341.1_Hybognathus_placitus_  ........................A.C..T..A..........-.............TTAT.TAG...-----.....T.
NC_013763.1_Mylocheilus_caurinus  ...................C........AT..A..........-.............A..TG.A.C..-----.......
NC_033926.1_Opsopoeodus_emiliae_  ............................A-.TAG.........-.............T.AT-.A....-----.....T.
NC_037008.1_Notropis_chalybaeus_  ............................AT..A..........-.............T..TG.A....-----.....TT
NC_037009.1_Notropis_heterolepis  .............................T..A..........-.............T..T..A.C..-----.....T.
NC_037010.1_Rhinichthys_obtusus_  .............................T..A..........-.............T..T..AT...-----.....T.
NC_037014.1_Notropis_hudsonius_i  .......G....................TT.TAG.........-.............T..TG.A....-----.......
NC_037015.1_Exoglossum_maxilling  ...................C........AT..A.........G-.A...........C..T..A....-----.....T.
NC_054086.1_Ptychocheilus_lucius  .............................T..A..........-.............AC....AG-..-----.......
NC_054257.1_Gila_cypha_isolate_S  .............................T..A..........-.............A...-.A.C..-----.....T.
NC_054259.1_Gila_nigrescens_isol  .............................T..A..........-.............A...-.A.C..-----.......
NC_054260.1_Hybognathus_amarus_i  ..........................C.AT..A..........-.............T.TA.TA..G.-----.....TT
NC_054262.1_Notropis_jemezanus_v  .............................T..A..........-.........T...T...G.A....-----.....T.
Pimephales_notatus_R2S3_________  ...........................GAT..A..........-.............T..TG.A....-----.....T.
Pimephales_tenellus_tenellu_R2S1  ............................AT.TA..........-.............T..TG.A....-----.....T.
Pimephales_tenellus_parvice_R2S2  ............................AT.TA..........-............GT..TG.A....-----.....T.
Pimephales_notatus_R1S1_________  ...........................GAT..AG.........-.............T..TG.A....-----.....T.
MG570452.1_Pimephales_promelas_i  ............................TT..A..........-.............C.....ATC..-----.....T.
MG570452.1_Pimephales_promelas_S  ............................TT..A..........-.............C.....ATC..-----.....T.

AB626850.1_Megalobrama_terminali  AAATGGCCCTTTGGCCGTCATACGCTTCTAGGTGTCCGAAGCCCAATCATACGAAAGTAGCTTTAATAAAGCCCACCTGA
AP010779.1_Mylocheilus_caurinus_  ...............T................A........T.....-.................GA..G..........
AP011215.1_Gila_sp._1460_mitocho  ...............T..................C............-.................GA.............
AP011263.1_Scardinius_erythropht  G..............T...............................-.................G..............
AP011267.1_Algansea_lacustris_mi  G..............T................A..............-..................G....T........
AP011268.1_Yuriria_alta_mitochon  G..............T................A..............-.................GA.............
AP011273.1_Hybognathus_nuchalis_  G..............T................A..............-...........A......A.............
AP011274.1_Couesius_plumbeus_mit  G..............T.........................T.....-.................GA.............
AP011275.1_Platygobio_gracilis_m  G..............T................A..............-.................GG....T........
AP011277.1_Erimystax_dissimilis_  G........C.....T................A..............-...........A.....GG.............
AP011279.1_Pimephales_promelas_m  G..............T................A........T.....-...........A......G..T..........
AP011280.1_Clinostomus_elongatus  G..............T................A..............-.................GG....T........
AP012079.1_Luxilus_chrysocephalu  G..............T................A..............-...........A......C.............
AP012080.1_Macrhybopsis_gelida_m  G..............T................A..............-..................A.............
AP012083.1_Notropis_atherinoides  G..............T................A............G.-...........A......G.............
AP012084.1_Notropis_baileyi_mito  G........C.....T...............................-..................G.............
AP012087.1_Cyprinella_galactura_  G..............T................A...T....T...GA-...........A.....GA.T...........
AP012088.1_Hybopsis_lineapunctat  G..............T................A.............C-...........A......-.............
AP012090.1_Luxilus_cornutus_mito  G..............T................A..............-...........A......C.............
AP012091.1_Lythrurus_ardens_mito  G..............T................A..............-...........A......G....T........
AP012092.1_Lythrurus_fumeus_mito  G..............T................A..............T.C.........A......A.............
AP012093.1_Lythrurus_lirus_mitoc  G..............T................A..............-...........A......G....T........
AP012094.1_Lythrurus_umbratilis_  G..............T................A..............-...........A......G....T........
AP012095.1_Macrhybopsis_meeki_mi  ...............T................A..............-..................G.............
AP012097.1_Notropis_bifrenatus_m  G..............T................A............G.-...........A.....--...A.........
AP012098.1_Pimephales_sp._MCZunc  G..............T................A............G.-...........A......G.G.A.........
AP012100.1_Notropis_telescopus_m  G..............T................A.............C-...........A......AG.T..........
AP012101.1_Pimephales_notatus_mi  G..............T................A............G.-...........A......G.G.A..A......
AP012102.1_Pimephales_vigilax_mi  ...............T.............G..A.......AT.T...-...........A......G.............
AP012103.1_Pogonichthys_macrolep  G..............T................A........T.....-.................GAG............
AP012106.1_Richardsonius_balteat  ...............T................A..............-.................GA.C...........
AP012108.1_Notropis_chrosomus_mi  G..............T................A.............C-..................-....T........
AY216542.1_Lythrurus_umbratilus_  G..............T................A.C.........G..-...........A......G.G..T........
Pimephales_vigilax_R1S2_________  ...............T.............G..A.......AT.T...-...........A......G.............
Pimephales_vigilax_R1S3_________  ...............T.............G..A.......AT.T...-...........A......G.............
DQ536429.1_Notropis_stramineus_m  G..............T................A.C..........GC-...........A.....GG....T........
JX910141.1_Squaliobarbus_curricu  .................................................C...............T..............
KC351187.1_Squaliobarbus_curricu  .................................................C...............T..............
KT278765.1_Pimephales_promelas_m  G..............T..T.............A........T.....-...........A......G..C..........
KT289925.1_Pimephales_promelas_m  G..............T................A..............-...........A......G..T..........
KT424924.1_Rhinichthys_osculus_m  G..............T................A.............A-.................GA..........C..
KU200257.1_Chanodichthys_ilishae  ...............................................T.C.......C......................
MF972070.1_Siphateles_bicolor_mo  G..............T...............................-..................G.............
MG570407.1_Notropis_chalybaeus_v  G..............T................A..............-..................G.............
MG570408.1_Notropis_bifrenatus_v  G..............T................A............G.-...........A.....--...A.........
MG570413.1_Notropis_heterolepis_  G..............T................A..............-...........A......G.............
MG570416.1_Rhinichthys_obtusus_v  G..............T................A..............-..................G.............
MG570417.1_Rhinichthys_obtusus_v  G..............T................A..............-..................G.............
MG570420.1_Pimephales_notatus_vo  G..............T................A............G.-...........A......G.G.A.........
MG570443.1_Notropis_hudsonius_is  G..............T................A..............-..................AG...T........
MG570444.1_Rhinichthys_atratulus  G..............T................A...........G..-.................GG.............
MG570445.1_Rhinichthys_atratulus  G..............T................A...........G..-.................GG.............
MG570447.1_Luxilus_cornutus_isol  G..............T................A..............-...........A......C.............
MG570449.1_Luxilus_cornutus_isol  G..............T................A..............-...........A......C.............
MG570450.1_Pimephales_notatus_is  G..............T................A............G.-...........A......G.G.A.........
MG570451.1_Notropis_bifrenatus_i  G..............T................A............G.-...........A......-.............
MG570453.1_Exoglossum_maxillingu  G........C.....T................A..............-...........A.....GG.............
MG570454.1_Pimephales_promelas_i  G..............T................A..............-...........A......G..T..........
MG570455.1_Notropis_atherinoides  G..............T................A............G.-...........A......G.............
MG570456.1_Notropis_atherinoides  G..............T................A............G.-...........A......G.............
MG570457.1_Pimephales_notatus_is  G..............T................A............G.-...........A......G.G.A.........
MG570458.1_Pimephales_notatus_is  G..............T................A............G.-...........A......G.G.A.........
MK421554.1_Parabramis_pekinensis  ................................................................................
MT333789.1_Notropis_lutipinnis_v  ...............T................A.............C-..................G.............
MT364325.1_Hybognathus_amarus_mi  G..............T................A..............-...........A......A.G...........
MT501368.1_Gila_cypha_isolate_SN  ...............T...............................-.................GA.............
MT501369.1_Notropis_simus_pecose  G..............T................A..............-..................G.............
MT501378.1_Hybognathus_amarus_is  G..............T................A..............-...........A......A.G...........
MT501385.1_Notropis_jemezanus_vo  ...............T................A..............-...........A......G.............
MT501391.1_Rhinichthys_osculus_i  G..............T................A..............-.................GA.C...........
MT667239.1_Rhinichthys_osculus_t  G..............T................A..............-.................GA.C...........
MT667242.1_Luxilus_cornutus_vouc  G..............T................A..............-...........A......C.............
MW300340.1_Hybognathus_placitus_  ...............T................A........T.....-...........A......G.............
MW300341.1_Hybognathus_placitus_  ...............T................A........T.....-...........A......G.............
NC_013763.1_Mylocheilus_caurinus  ...............T................A........T.....-.................GA..G..........
NC_033926.1_Opsopoeodus_emiliae_  GC.............T.............G..A.C......T.....-...........A......G.............
NC_037008.1_Notropis_chalybaeus_  G..............T................A..............-..................G.............
NC_037009.1_Notropis_heterolepis  G..............T................A..............-...........A......G.............
NC_037010.1_Rhinichthys_obtusus_  G..............T................A..............-..................G.............
NC_037014.1_Notropis_hudsonius_i  G..............T................A..............-..................AG...T........
NC_037015.1_Exoglossum_maxilling  G........C.....T................A..............-...........A.....GG.............
NC_054086.1_Ptychocheilus_lucius  ...............T...............................-.................GAG............
NC_054257.1_Gila_cypha_isolate_S  ...............T...............................-.................GA.............
NC_054259.1_Gila_nigrescens_isol  ...............T...............................-.................GA.............
NC_054260.1_Hybognathus_amarus_i  G..............T................A..............-...........A......A.G...........
NC_054262.1_Notropis_jemezanus_v  ...............T................A..............-...........A......G.............
Pimephales_notatus_R2S3_________  G..............T................A..............-...........A......G....T........
Pimephales_tenellus_tenellu_R2S1  G..............T................A..............-...........A......G.............
Pimephales_tenellus_parvice_R2S2  G..............T................A..............-...........A......G.............
Pimephales_notatus_R1S1_________  G..............T................A..............-...........A......G....T........
MG570452.1_Pimephales_promelas_i  G..............T................A..............-...........A......G..T..........
MG570452.1_Pimephales_promelas_S  G..............T................A........T.....-...........A......G..T..........

AB626850.1_Megalobrama_terminali  CCCCACGAAAGCTGAGAAACAAACTGGGATTAGATACCCCACTATGCTCAGCCATAAACCTAGACATCCAACTACAATTA
AP010779.1_Mylocheilus_caurinus_  .....................................................G.........G.G..............
AP011215.1_Gila_sp._1460_mitocho  .A..............................................................TG..............
AP011263.1_Scardinius_erythropht  .................................................................G....G.........
AP011267.1_Algansea_lacustris_mi  ..........A........................................T........C...TG..............
AP011268.1_Yuriria_alta_mitochon  ..........A........................................T........C....G....G.........
AP011273.1_Hybognathus_nuchalis_  ..........A........................................T........C....G..............
AP011274.1_Couesius_plumbeus_mit  .............................................................T...G.............-
AP011275.1_Platygobio_gracilis_m  ..........A........................................T........C....G...G..........
AP011277.1_Erimystax_dissimilis_  .................................................................G..............
AP011279.1_Pimephales_promelas_m  .........................A..................................C....G..............
AP011280.1_Clinostomus_elongatus  ................G..............................................G.G..............
AP012079.1_Luxilus_chrysocephalu  ..........A........................................T........C....G....G.......C.
AP012080.1_Macrhybopsis_gelida_m  ..........A........................................T........C....G............A.
AP012083.1_Notropis_atherinoides  ..........A.....G..................................T........C....G....G.......C.
AP012084.1_Notropis_baileyi_mito  ..........A........................................T........C....G..T.T.......C.
AP012087.1_Cyprinella_galactura_  ..........A........................................TT.......C....G..............
AP012088.1_Hybopsis_lineapunctat  ..........A........................................T........C....G....G........T
AP012090.1_Luxilus_cornutus_mito  ..........A........................................T........C....GC...........C.
AP012091.1_Lythrurus_ardens_mito  ..........A........................................T.C......C..G.G..............
AP012092.1_Lythrurus_fumeus_mito  ..........A........................................T........C....G..............
AP012093.1_Lythrurus_lirus_mitoc  ..........A........................................T.C......C....G..............
AP012094.1_Lythrurus_umbratilis_  ..........A........................................T.C......C....G..............
AP012095.1_Macrhybopsis_meeki_mi  ..........A........................................T........C....G..............
AP012097.1_Notropis_bifrenatus_m  ..........A........................................T........C....G..............
AP012098.1_Pimephales_sp._MCZunc  ..........A........................................T........C....G...G..........
AP012100.1_Notropis_telescopus_m  ..........A........................................T.............G....G.........
AP012101.1_Pimephales_notatus_mi  ..........A........................................T........C....G..............
AP012102.1_Pimephales_vigilax_mi  ..........A......................................G.T.G..........TG..............
AP012103.1_Pogonichthys_macrolep  ...............................................................G.G..............
AP012106.1_Richardsonius_balteat  ...............................................................G.G..............
AP012108.1_Notropis_chrosomus_mi  ..........A........................................TT.......C....G..T.G.......C.
AY216542.1_Lythrurus_umbratilus_  A.........A.................................................C....G..............
Pimephales_vigilax_R1S2_________  ..........A......................................G.T.G..........TG..............
Pimephales_vigilax_R1S3_________  ..........A......................................G.T.G..........TG..............
DQ536429.1_Notropis_stramineus_m  ..........A........................................T........C...TG....G.........
JX910141.1_Squaliobarbus_curricu  .......................................................................A........
KC351187.1_Squaliobarbus_curricu  .......................................................................A........
KT278765.1_Pimephales_promelas_m  ...................................................T........C....G....G.........
KT289925.1_Pimephales_promelas_m  ............................................................C....G..............
KT424924.1_Rhinichthys_osculus_m  T....................................................G......A....G.T............
KU200257.1_Chanodichthys_ilishae  ................................................................................
MF972070.1_Siphateles_bicolor_mo  .A..............................................................TG....G.........
MG570407.1_Notropis_chalybaeus_v  ..........A........................................TT.......C....G..............
MG570408.1_Notropis_bifrenatus_v  ..........A........................................T........C....G..............
MG570413.1_Notropis_heterolepis_  ..........A.....G..................................T........C....G..............
MG570416.1_Rhinichthys_obtusus_v  ............................................................C..G.G..G.......G...
MG570417.1_Rhinichthys_obtusus_v  ............................................................C..G.G..G.......G...
MG570420.1_Pimephales_notatus_vo  ..........A........................................T........C....G...G..........
MG570443.1_Notropis_hudsonius_is  ..........A........................................T........C....G..............
MG570444.1_Rhinichthys_atratulus  ............................................................C..G.G..G.......G...
MG570445.1_Rhinichthys_atratulus  ............................................................C..G.G..G.......G...
MG570447.1_Luxilus_cornutus_isol  ..........A........................................T........C....GC...........C.
MG570449.1_Luxilus_cornutus_isol  ..........A........................................T........C....GC...........C.
MG570450.1_Pimephales_notatus_is  ..........A........................................T........C....G...G..........
MG570451.1_Notropis_bifrenatus_i  ..........A........................................T........C....G..............
MG570453.1_Exoglossum_maxillingu  .................................................................G..............
MG570454.1_Pimephales_promelas_i  ............................................................C....G..............
MG570455.1_Notropis_atherinoides  ..........A.....G..................................T........C....G....G.......C.
MG570456.1_Notropis_atherinoides  ..........A.....G..................................T........C....G....G.......C.
MG570457.1_Pimephales_notatus_is  ..........A........................................T........C....G...GG.........
MG570458.1_Pimephales_notatus_is  ..........A........................................T........C....G...G..........
MK421554.1_Parabramis_pekinensis  ................................................................................
MT333789.1_Notropis_lutipinnis_v  ........G.A........................................TT.......C....G..T.G.......C.
MT364325.1_Hybognathus_amarus_mi  ..........A........................................T........C....G....G.....G...
MT501368.1_Gila_cypha_isolate_SN  .A..............................................................TG..............
MT501369.1_Notropis_simus_pecose  ..........A........................................T........C....G....C.......C.
MT501378.1_Hybognathus_amarus_is  ..........A........................................T........C....G....G.....G...
MT501385.1_Notropis_jemezanus_vo  ..........A.....G..................................T........C....G............C.
MT501391.1_Rhinichthys_osculus_i  ........G...................................................C....G..............
MT667239.1_Rhinichthys_osculus_t  ........G...................................................C....G..............
MT667242.1_Luxilus_cornutus_vouc  ..........A........................................T........C....GC...........C.
MW300340.1_Hybognathus_placitus_  ..........A.....G..................................TT.......C....G..............
MW300341.1_Hybognathus_placitus_  ..........A.....G..................................TT.......C....G..............
NC_013763.1_Mylocheilus_caurinus  .....................................................G.........G.G..............
NC_033926.1_Opsopoeodus_emiliae_  .................C..........................................A....G..T.C........G
NC_037008.1_Notropis_chalybaeus_  ..........A........................................TT.......C....G..............
NC_037009.1_Notropis_heterolepis  ..........A.....G..................................T........C....G..............
NC_037010.1_Rhinichthys_obtusus_  ............................................................C..G.G..G.......G...
NC_037014.1_Notropis_hudsonius_i  ..........A........................................T........C....G..............
NC_037015.1_Exoglossum_maxilling  .................................................................G..............
NC_054086.1_Ptychocheilus_lucius  .A..............................................................TG..............
NC_054257.1_Gila_cypha_isolate_S  .A..............................................................TG..............
NC_054259.1_Gila_nigrescens_isol  .A..............................................................TG..............
NC_054260.1_Hybognathus_amarus_i  ..........A........................................T........C....G....G.....G...
NC_054262.1_Notropis_jemezanus_v  ..........A.....G..................................T........C....G............C.
Pimephales_notatus_R2S3_________  ..........A......G.................................T........C....G..............
Pimephales_tenellus_tenellu_R2S1  ..........A........................................T........C....G....G.........
Pimephales_tenellus_parvice_R2S2  ..........A.................................................C....G....G.........
Pimephales_notatus_R1S1_________  ..........A......G.................................T........C....G..............
MG570452.1_Pimephales_promelas_i  ............................................................C....G..............
MG570452.1_Pimephales_promelas_S  .........................A..................................C....G..............

AB626850.1_Megalobrama_terminali  GATGTCCGCCCGGGTACTACGAGCATCAGCTTGAAACCCAAAGGACCTGACGGTGCCTCAGACCCCCCTAGAGGAGCCTG
AP010779.1_Mylocheilus_caurinus_  ..C.......................T.....................................................
AP011215.1_Gila_sp._1460_mitocho  .CCA......................T...............................T.....................
AP011263.1_Scardinius_erythropht  ..C.......................T...............................T.....................
AP011267.1_Algansea_lacustris_mi  ..CA......................T.....................................................
AP011268.1_Yuriria_alta_mitochon  ..C.......................T.....................................................
AP011273.1_Hybognathus_nuchalis_  .GC.......................T.....................................................
AP011274.1_Couesius_plumbeus_mit  ..C.......................T...............A...............T.....................
AP011275.1_Platygobio_gracilis_m  ..C.......................T.....................................................
AP011277.1_Erimystax_dissimilis_  .GC.......................T.....A........G......................................
AP011279.1_Pimephales_promelas_m  ..C.......................T............G........................................
AP011280.1_Clinostomus_elongatus  ..C.......................T.....................................................
AP012079.1_Luxilus_chrysocephalu  ..C.......................T.....................................................
AP012080.1_Macrhybopsis_gelida_m  ..C...........A...........T.....................................................
AP012083.1_Notropis_atherinoides  .GC.......................T.....................................................
AP012084.1_Notropis_baileyi_mito  .GC.......................T.....................................................
AP012087.1_Cyprinella_galactura_  .GC.......................T.....................................................
AP012088.1_Hybopsis_lineapunctat  ..C.......................T.....................................................
AP012090.1_Luxilus_cornutus_mito  .GC.......................T.....................................................
AP012091.1_Lythrurus_ardens_mito  ..C.......................T.....................................................
AP012092.1_Lythrurus_fumeus_mito  ..CA......................T.....................................................
AP012093.1_Lythrurus_lirus_mitoc  ..C.......................T.....................................................
AP012094.1_Lythrurus_umbratilis_  ..C.......................T.....................................................
AP012095.1_Macrhybopsis_meeki_mi  ..C...........A...........T.....................................................
AP012097.1_Notropis_bifrenatus_m  ..C.......................T.....................................................
AP012098.1_Pimephales_sp._MCZunc  .GC.......................T.....................................................
AP012100.1_Notropis_telescopus_m  ..C.......................T.....................................................
AP012101.1_Pimephales_notatus_mi  .GC.......................T.....................................................
AP012102.1_Pimephales_vigilax_mi  AGCA......................T.....................................................
AP012103.1_Pogonichthys_macrolep  ..C.......................T.....................................................
AP012106.1_Richardsonius_balteat  ..C.......................T..............G......................................
AP012108.1_Notropis_chrosomus_mi  .GC.......................T.....................................................
AY216542.1_Lythrurus_umbratilus_  ..C.......................T.....................................................
Pimephales_vigilax_R1S2_________  AGCA......................T.....................................................
Pimephales_vigilax_R1S3_________  AGCA......................T.....................................................
DQ536429.1_Notropis_stramineus_m  .GCA......................T.....................................................
JX910141.1_Squaliobarbus_curricu  ..C.......................T...............................T.....................
KC351187.1_Squaliobarbus_curricu  ..C.......................T...............................T.....................
KT278765.1_Pimephales_promelas_m  ..C.......................T............G........................................
KT289925.1_Pimephales_promelas_m  ..C.......................T............G........................................
KT424924.1_Rhinichthys_osculus_m  ..C.......................T.....................................................
KU200257.1_Chanodichthys_ilishae  ................................................................................
MF972070.1_Siphateles_bicolor_mo  ..CA......................T...............................T.....................
MG570407.1_Notropis_chalybaeus_v  .GC.......................T.....................................................
MG570408.1_Notropis_bifrenatus_v  ..C.......................T.....................................................
MG570413.1_Notropis_heterolepis_  .GC.......................T.....................................................
MG570416.1_Rhinichthys_obtusus_v  ..C.......................T.....................................................
MG570417.1_Rhinichthys_obtusus_v  ..C.......................T.....................................................
MG570420.1_Pimephales_notatus_vo  .GC.......................T.....................................................
MG570443.1_Notropis_hudsonius_is  ..C.......................T.....................................................
MG570444.1_Rhinichthys_atratulus  ..C.......................T.....................................................
MG570445.1_Rhinichthys_atratulus  ..C.......................T.....................................................
MG570447.1_Luxilus_cornutus_isol  .GC.......................T.....................................................
MG570449.1_Luxilus_cornutus_isol  .GC.......................T.....................................................
MG570450.1_Pimephales_notatus_is  .GC.......................T.....................................................
MG570451.1_Notropis_bifrenatus_i  ..C.......................T.....................................................
MG570453.1_Exoglossum_maxillingu  .GC.......................T.....A........G......................................
MG570454.1_Pimephales_promelas_i  ..C.......................T............G........................................
MG570455.1_Notropis_atherinoides  .GC.......................T.....................................................
MG570456.1_Notropis_atherinoides  .GC.......................T.....................................................
MG570457.1_Pimephales_notatus_is  .GC.......................T.....................................................
MG570458.1_Pimephales_notatus_is  .GC.......................T.....................................................
MK421554.1_Parabramis_pekinensis  ................................................................................
MT333789.1_Notropis_lutipinnis_v  ..C.......................T.....................................................
MT364325.1_Hybognathus_amarus_mi  ..C.......................T.....................................................
MT501368.1_Gila_cypha_isolate_SN  .CCA......................T...............................T.....................
MT501369.1_Notropis_simus_pecose  .GC.......................T.....................................................
MT501378.1_Hybognathus_amarus_is  ..C.......................T.....................................................
MT501385.1_Notropis_jemezanus_vo  ..C.......................T.....................................................
MT501391.1_Rhinichthys_osculus_i  ..........................T.....................................................
MT667239.1_Rhinichthys_osculus_t  ..........................T.....................................................
MT667242.1_Luxilus_cornutus_vouc  .GC.......................T.....................................................
MW300340.1_Hybognathus_placitus_  ..C.......................T.....................................................
MW300341.1_Hybognathus_placitus_  ..C.......................T.....................................................
NC_013763.1_Mylocheilus_caurinus  ..C.......................T.....................................................
NC_033926.1_Opsopoeodus_emiliae_  .GC.......T...............T.....A...............................................
NC_037008.1_Notropis_chalybaeus_  .GC.......................T.....................................................
NC_037009.1_Notropis_heterolepis  .GC.......................T.....................................................
NC_037010.1_Rhinichthys_obtusus_  ..C.......................T.....................................................
NC_037014.1_Notropis_hudsonius_i  ..C.......................T.....................................................
NC_037015.1_Exoglossum_maxilling  .GC.......................T.....A........G......................................
NC_054086.1_Ptychocheilus_lucius  .CCA......................T...............................T.....................
NC_054257.1_Gila_cypha_isolate_S  .CCA......................T...............................T.....................
NC_054259.1_Gila_nigrescens_isol  .CCA......................T...............................T.....................
NC_054260.1_Hybognathus_amarus_i  ..C.......................T.....................................................
NC_054262.1_Notropis_jemezanus_v  ..C.......................T.....................................................
Pimephales_notatus_R2S3_________  .GC.......................T.....................................................
Pimephales_tenellus_tenellu_R2S1  .GC.......................T...................................T.................
Pimephales_tenellus_parvice_R2S2  .GC.......................T.....................................................
Pimephales_notatus_R1S1_________  .GC.......................T.....................................................
MG570452.1_Pimephales_promelas_i  ..C.......................T............G........................................
MG570452.1_Pimephales_promelas_S  ..C.......................T............G........................................

AB626850.1_Megalobrama_terminali  TTCTAGAACCGATAACCCCCGTTAAACCTCACCACTTCTAGCCATCCCAGCCTATATACCGCCGTCGTCAGCTTACCCTG
AP010779.1_Mylocheilus_caurinus_  ............................................C...................................
AP011215.1_Gila_sp._1460_mitocho  ..................T..............G..............................................
AP011263.1_Scardinius_erythropht  ............................................C...................................
AP011267.1_Algansea_lacustris_mi  ..................T..............G..............................................
AP011268.1_Yuriria_alta_mitochon  .................................G..........C...................................
AP011273.1_Hybognathus_nuchalis_  ................................................................................
AP011274.1_Couesius_plumbeus_mit  ..................T.........................C...................................
AP011275.1_Platygobio_gracilis_m  ................................................................................
AP011277.1_Erimystax_dissimilis_  ............................................C...................................
AP011279.1_Pimephales_promelas_m  .................................G..............................................
AP011280.1_Clinostomus_elongatus  ............................................C...................................
AP012079.1_Luxilus_chrysocephalu  .................................G..............................................
AP012080.1_Macrhybopsis_gelida_m  .................................G..............................................
AP012083.1_Notropis_atherinoides  .................................G..............................................
AP012084.1_Notropis_baileyi_mito  ................................................................................
AP012087.1_Cyprinella_galactura_  .................................G..............................................
AP012088.1_Hybopsis_lineapunctat  .................................G.C............................................
AP012090.1_Luxilus_cornutus_mito  .................................G..............................................
AP012091.1_Lythrurus_ardens_mito  .......................G.........G..............................................
AP012092.1_Lythrurus_fumeus_mito  ................................................................................
AP012093.1_Lythrurus_lirus_mitoc  .......................G.........G..............................................
AP012094.1_Lythrurus_umbratilis_  .................................G..............................................
AP012095.1_Macrhybopsis_meeki_mi  .................................G..............................................
AP012097.1_Notropis_bifrenatus_m  .............................................T..................................
AP012098.1_Pimephales_sp._MCZunc  .................................G..............................................
AP012100.1_Notropis_telescopus_m  .................................G..............................................
AP012101.1_Pimephales_notatus_mi  .................................G..............................................
AP012102.1_Pimephales_vigilax_mi  .................................G.........G....................................
AP012103.1_Pogonichthys_macrolep  ............................................C...................................
AP012106.1_Richardsonius_balteat  ............................................C...................................
AP012108.1_Notropis_chrosomus_mi  .................................G..............................................
AY216542.1_Lythrurus_umbratilus_  .......................G.........G..............................................
Pimephales_vigilax_R1S2_________  .................................G.........G....................................
Pimephales_vigilax_R1S3_________  .................................G.........G....................................
DQ536429.1_Notropis_stramineus_m  .................................G..............................................
JX910141.1_Squaliobarbus_curricu  ................................................................................
KC351187.1_Squaliobarbus_curricu  ................................................................................
KT278765.1_Pimephales_promelas_m  .................................G..............................................
KT289925.1_Pimephales_promelas_m  .................................G..............................................
KT424924.1_Rhinichthys_osculus_m  .......................T........................................................
KU200257.1_Chanodichthys_ilishae  ................................................................................
MF972070.1_Siphateles_bicolor_mo  ..................T.........................C...................................
MG570407.1_Notropis_chalybaeus_v  .................................G..............................................
MG570408.1_Notropis_bifrenatus_v  .............................................T..................................
MG570413.1_Notropis_heterolepis_  .................................G..............................................
MG570416.1_Rhinichthys_obtusus_v  ............................................C...................................
MG570417.1_Rhinichthys_obtusus_v  ............................................C...................................
MG570420.1_Pimephales_notatus_vo  .................................G..............................................
MG570443.1_Notropis_hudsonius_is  ................................................................................
MG570444.1_Rhinichthys_atratulus  ............................................C...................................
MG570445.1_Rhinichthys_atratulus  ............................................C...................................
MG570447.1_Luxilus_cornutus_isol  .................................G..............................................
MG570449.1_Luxilus_cornutus_isol  .................................G..............................................
MG570450.1_Pimephales_notatus_is  .................................G..............................................
MG570451.1_Notropis_bifrenatus_i  .............................................T..................................
MG570453.1_Exoglossum_maxillingu  ............................................C...................................
MG570454.1_Pimephales_promelas_i  .................................G..............................................
MG570455.1_Notropis_atherinoides  .................................G..............................................
MG570456.1_Notropis_atherinoides  .................................G..............................................
MG570457.1_Pimephales_notatus_is  .................................G..............................................
MG570458.1_Pimephales_notatus_is  .................................G..............................................
MK421554.1_Parabramis_pekinensis  ................................................................................
MT333789.1_Notropis_lutipinnis_v  ................................................................................
MT364325.1_Hybognathus_amarus_mi  .................................G..............................................
MT501368.1_Gila_cypha_isolate_SN  ..................T.............................................................
MT501369.1_Notropis_simus_pecose  ..................T..............G..............................................
MT501378.1_Hybognathus_amarus_is  ................................................................................
MT501385.1_Notropis_jemezanus_vo  .................................G..............................................
MT501391.1_Rhinichthys_osculus_i  ............................................C...................................
MT667239.1_Rhinichthys_osculus_t  ............................................C...................................
MT667242.1_Luxilus_cornutus_vouc  .................................G..............................................
MW300340.1_Hybognathus_placitus_  .................................G..............................................
MW300341.1_Hybognathus_placitus_  .................................G..............................................
NC_013763.1_Mylocheilus_caurinus  ............................................C...................................
NC_033926.1_Opsopoeodus_emiliae_  .................................G.......T.........................C............
NC_037008.1_Notropis_chalybaeus_  .................................G..............................................
NC_037009.1_Notropis_heterolepis  .................................G..............................................
NC_037010.1_Rhinichthys_obtusus_  ............................................C...................................
NC_037014.1_Notropis_hudsonius_i  ................................................................................
NC_037015.1_Exoglossum_maxilling  ............................................C...................................
NC_054086.1_Ptychocheilus_lucius  ..................T..............G..............................................
NC_054257.1_Gila_cypha_isolate_S  ..................T.............................................................
NC_054259.1_Gila_nigrescens_isol  ..................T.............................................................
NC_054260.1_Hybognathus_amarus_i  .................................G..............................................
NC_054262.1_Notropis_jemezanus_v  .................................G..............................................
Pimephales_notatus_R2S3_________  .................................G..............................................
Pimephales_tenellus_tenellu_R2S1  .................................G..............................................
Pimephales_tenellus_parvice_R2S2  .................................G..............................................
Pimephales_notatus_R1S1_________  .................................G..............................................
MG570452.1_Pimephales_promelas_i  .................................G..............................................
MG570452.1_Pimephales_promelas_S  .................................G..............................................

AB626850.1_Megalobrama_terminali  TGAAGGTAATAAAAGTAAGCAAAATGGGCACAACCCAGAACGTCAGGTCGAGGTGTAGCGTACGAAGTGGGAAGAAATGG
AP010779.1_Mylocheilus_caurinus_  ......C............................................................C............
AP011215.1_Gila_sp._1460_mitocho  ......C............................................................C............
AP011263.1_Scardinius_erythropht  ......C...............G.........G..................................C............
AP011267.1_Algansea_lacustris_mi  ................................................................G..C............
AP011268.1_Yuriria_alta_mitochon  ......C.........................................................G..C............
AP011273.1_Hybognathus_nuchalis_  ......C............................................................C............
AP011274.1_Couesius_plumbeus_mit  ......C.........................................................................
AP011275.1_Platygobio_gracilis_m  ......C............................................................C............
AP011277.1_Erimystax_dissimilis_  ......C............................................................C............
AP011279.1_Pimephales_promelas_m  ......C.........................G..................................C............
AP011280.1_Clinostomus_elongatus  ............................................................A......C............
AP012079.1_Luxilus_chrysocephalu  ......C............................................................C............
AP012080.1_Macrhybopsis_gelida_m  ......C............................................................C............
AP012083.1_Notropis_atherinoides  ......C............................................................C............
AP012084.1_Notropis_baileyi_mito  ......C.....................T...............................A......C............
AP012087.1_Cyprinella_galactura_  ......C............................................................C............
AP012088.1_Hybopsis_lineapunctat  ............................................................C....G.C............
AP012090.1_Luxilus_cornutus_mito  ......C..............G.............................................C............
AP012091.1_Lythrurus_ardens_mito  ......C............................................................C............
AP012092.1_Lythrurus_fumeus_mito  ......C.........................................................................
AP012093.1_Lythrurus_lirus_mitoc  ......C............................................................C............
AP012094.1_Lythrurus_umbratilis_  ......C............................................................C............
AP012095.1_Macrhybopsis_meeki_mi  ......C.........................................................G..C............
AP012097.1_Notropis_bifrenatus_m  ......C.........................................................................
AP012098.1_Pimephales_sp._MCZunc  ......C....................................................AC......C............
AP012100.1_Notropis_telescopus_m  ..............................T....................................C............
AP012101.1_Pimephales_notatus_mi  ......C.....................................................C......C............
AP012102.1_Pimephales_vigilax_mi  .......GT............................A......................C......C............
AP012103.1_Pogonichthys_macrolep  ......C............................................................C............
AP012106.1_Richardsonius_balteat  ......C............................................................C............
AP012108.1_Notropis_chrosomus_mi  ......C.......................A.............................A......C............
AY216542.1_Lythrurus_umbratilus_  ......C............................................................C............
Pimephales_vigilax_R1S2_________  .......GT............................A......................C......C............
Pimephales_vigilax_R1S3_________  .......GT............................A......................C......C............
DQ536429.1_Notropis_stramineus_m  ......C............................................................C............
JX910141.1_Squaliobarbus_curricu  ......C..C..................................................C...................
KC351187.1_Squaliobarbus_curricu  ......C..C..................................................C...................
KT278765.1_Pimephales_promelas_m  ......C............................................................C............
KT289925.1_Pimephales_promelas_m  ......C..............G.............................................C............
KT424924.1_Rhinichthys_osculus_m  ......C............................................................C............
KU200257.1_Chanodichthys_ilishae  ............................................................C...................
MF972070.1_Siphateles_bicolor_mo  ......C............................................................C............
MG570407.1_Notropis_chalybaeus_v  ......C....................A................................A......C............
MG570408.1_Notropis_bifrenatus_v  ......C.........................................................................
MG570413.1_Notropis_heterolepis_  ......C............................................................C............
MG570416.1_Rhinichthys_obtusus_v  ......C............................................................C............
MG570417.1_Rhinichthys_obtusus_v  ......C............................................................C............
MG570420.1_Pimephales_notatus_vo  ......C....................................................AC......C............
MG570443.1_Notropis_hudsonius_is  ......C............................................................C............
MG570444.1_Rhinichthys_atratulus  ......C............................................................C............
MG570445.1_Rhinichthys_atratulus  ......C............................................................C............
MG570447.1_Luxilus_cornutus_isol  ......C..............G.............................................C............
MG570449.1_Luxilus_cornutus_isol  ......C..............G.............................................C............
MG570450.1_Pimephales_notatus_is  ......C....................................................AC......C............
MG570451.1_Notropis_bifrenatus_i  ......C.........................................................................
MG570453.1_Exoglossum_maxillingu  ......C............................................................C............
MG570454.1_Pimephales_promelas_i  ......C..............G.............................................C............
MG570455.1_Notropis_atherinoides  ......C............................................................C............
MG570456.1_Notropis_atherinoides  ......C............................................................C............
MG570457.1_Pimephales_notatus_is  ......C....................................................AC......C............
MG570458.1_Pimephales_notatus_is  ......C.....................................................C......C............
MK421554.1_Parabramis_pekinensis  ................................................................................
MT333789.1_Notropis_lutipinnis_v  ......C..............G.....................................CA......C............
MT364325.1_Hybognathus_amarus_mi  .......G.............G.............................................C............
MT501368.1_Gila_cypha_isolate_SN  ......C............................................................C............
MT501369.1_Notropis_simus_pecose  ......-.....................................................A......C............
MT501378.1_Hybognathus_amarus_is  .....................G.............................................C............
MT501385.1_Notropis_jemezanus_vo  ......C............................................................C............
MT501391.1_Rhinichthys_osculus_i  ......C............................................................C............
MT667239.1_Rhinichthys_osculus_t  ......C.........................G..................................C............
MT667242.1_Luxilus_cornutus_vouc  ......C..............G.............................................C............
MW300340.1_Hybognathus_placitus_  ...................................................................C............
MW300341.1_Hybognathus_placitus_  ...................................................................C............
NC_013763.1_Mylocheilus_caurinus  ......C............................................................C............
NC_033926.1_Opsopoeodus_emiliae_  ......C...-.................................................C......C............
NC_037008.1_Notropis_chalybaeus_  ......C....................A................................A......C............
NC_037009.1_Notropis_heterolepis  ......C............................................................C............
NC_037010.1_Rhinichthys_obtusus_  ......C............................................................C............
NC_037014.1_Notropis_hudsonius_i  ......C............................................................C............
NC_037015.1_Exoglossum_maxilling  ......C............................................................C............
NC_054086.1_Ptychocheilus_lucius  ......C............................................................C............
NC_054257.1_Gila_cypha_isolate_S  ......C............................................................C............
NC_054259.1_Gila_nigrescens_isol  ......C............................................................C............
NC_054260.1_Hybognathus_amarus_i  .....................G.............................................C............
NC_054262.1_Notropis_jemezanus_v  ......C............................................................C............
Pimephales_notatus_R2S3_________  ......C.....................................................C......C............
Pimephales_tenellus_tenellu_R2S1  ............................T.A.............................C......C............
Pimephales_tenellus_parvice_R2S2  ............................T.A.............................C......C............
Pimephales_notatus_R1S1_________  ......C.....................................................C......C............
MG570452.1_Pimephales_promelas_i  ......C..............G.............................................C............
MG570452.1_Pimephales_promelas_S  ......C.........................G..................................C............

AB626850.1_Megalobrama_terminali  GCTACATTTTCTATCACAGAACACTACGAACATGCAACATGAAATAGTGCTTGAAGGAGGATTTAGTAGTAAAAAGGAAG
AP010779.1_Mylocheilus_caurinus_  ..............T.T...........G.T................................................A
AP011215.1_Gila_sp._1460_mitocho  ................T...........G.T................................................A
AP011263.1_Scardinius_erythropht  .............CA.T...........G............................................G......
AP011267.1_Algansea_lacustris_mi  .............CT.T......T....G.T.C.....G.........................................
AP011268.1_Yuriria_alta_mitochon  ..............T.T...........G...................................................
AP011273.1_Hybognathus_nuchalis_  ..............T.T...........G.T.................................................
AP011274.1_Couesius_plumbeus_mit  ..............T.T.............T...........................................G.....
AP011275.1_Platygobio_gracilis_m  ..............T.T....T......G...................................................
AP011277.1_Erimystax_dissimilis_  ..............T.T...........G...................................................
AP011279.1_Pimephales_promelas_m  ..............T.T....T......G.....T.............A...............................
AP011280.1_Clinostomus_elongatus  ..............T.T...........G............................................G......
AP012079.1_Luxilus_chrysocephalu  ..............T.T....T......G.....T.............................................
AP012080.1_Macrhybopsis_gelida_m  ..............................T.................................................
AP012083.1_Notropis_atherinoides  ..............T.T...........G...................................................
AP012084.1_Notropis_baileyi_mito  ..............T.T....T......G...................................................
AP012087.1_Cyprinella_galactura_  ..............A.T...........G.TG................................................
AP012088.1_Hybopsis_lineapunctat  ............................G.T...T............................................A
AP012090.1_Luxilus_cornutus_mito  ..............A.T....T......G...................................................
AP012091.1_Lythrurus_ardens_mito  ..............A.T...........G...................................................
AP012092.1_Lythrurus_fumeus_mito  ..............A.T...........G...................................................
AP012093.1_Lythrurus_lirus_mitoc  ..............A.T...........G...................................................
AP012094.1_Lythrurus_umbratilis_  ..............A.T...........G...................................................
AP012095.1_Macrhybopsis_meeki_mi  ...............G............G.T.C...............................................
AP012097.1_Notropis_bifrenatus_m  ..............G.T....T......G...................................................
AP012098.1_Pimephales_sp._MCZunc  ..............T.T....T......G.....T.............................................
AP012100.1_Notropis_telescopus_m  ..............A.T...........G.....T.............................................
AP012101.1_Pimephales_notatus_mi  ..............T.T....T......G.....T.............................................
AP012102.1_Pimephales_vigilax_mi  ............G...............G.T................................................A
AP012103.1_Pogonichthys_macrolep  ..............T.T...........G.T................................................A
AP012106.1_Richardsonius_balteat  ..............T.T...........G...................................................
AP012108.1_Notropis_chrosomus_mi  ................T...........G...................................................
AY216542.1_Lythrurus_umbratilus_  ..............A.T...........G................................................G..
Pimephales_vigilax_R1S2_________  ............G...............G.T................................................A
Pimephales_vigilax_R1S3_________  ............G...............G.T................................................A
DQ536429.1_Notropis_stramineus_m  ..............A.T.............T.................................................
JX910141.1_Squaliobarbus_curricu  ................................................................................
KC351187.1_Squaliobarbus_curricu  ................................................................................
KT278765.1_Pimephales_promelas_m  ................T....T......G.....T.............................................
KT289925.1_Pimephales_promelas_m  ..............T.T....T......G.....T.............A...............................
KT424924.1_Rhinichthys_osculus_m  ..............T.T...........G...................................................
KU200257.1_Chanodichthys_ilishae  ................................................................................
MF972070.1_Siphateles_bicolor_mo  ..............T.T.......C...G..................................................A
MG570407.1_Notropis_chalybaeus_v  ..............T.T...........G...................................................
MG570408.1_Notropis_bifrenatus_v  ..............G.T....T......G...................................................
MG570413.1_Notropis_heterolepis_  ..............T.T...........G...................................................
MG570416.1_Rhinichthys_obtusus_v  ..............T.T...........G.TG..................C.............................
MG570417.1_Rhinichthys_obtusus_v  ..............T.T...........G.TG..................C.............................
MG570420.1_Pimephales_notatus_vo  ..............T.T....T......G.....T.............................................
MG570443.1_Notropis_hudsonius_is  ............................G.T.................................................
MG570444.1_Rhinichthys_atratulus  ..............A.T....T......G.T...................C.............................
MG570445.1_Rhinichthys_atratulus  ..............A.T....T......G.T...................C.............................
MG570447.1_Luxilus_cornutus_isol  ..............A.T....T......G...................................................
MG570449.1_Luxilus_cornutus_isol  ..............A.T....T......G...................................................
MG570450.1_Pimephales_notatus_is  ..............T.T....T......G.....T.............................................
MG570451.1_Notropis_bifrenatus_i  ..............A.T....T......G...................................................
MG570453.1_Exoglossum_maxillingu  ..............T.T...........G...................................................
MG570454.1_Pimephales_promelas_i  ..............T.T....T......G.....T.............A...............................
MG570455.1_Notropis_atherinoides  ..............T.T...........G...................................................
MG570456.1_Notropis_atherinoides  ..............T.T...........G...................................................
MG570457.1_Pimephales_notatus_is  ..............T.T....T......G.....T.............................................
MG570458.1_Pimephales_notatus_is  ..............T.T....T......G.....T.............................................
MK421554.1_Parabramis_pekinensis  ................................................................................
MT333789.1_Notropis_lutipinnis_v  ................T...............................................................
MT364325.1_Hybognathus_amarus_mi  ..............T.T...........G.T...T.............................................
MT501368.1_Gila_cypha_isolate_SN  ..............T.T...........G..................................................A
MT501369.1_Notropis_simus_pecose  ..............A.T...........G...................................................
MT501378.1_Hybognathus_amarus_is  ..............T.T...........G.T...T.............................................
MT501385.1_Notropis_jemezanus_vo  ..............T.T...........G............................................G......
MT501391.1_Rhinichthys_osculus_i  ..............T.T...........G............................................G......
MT667239.1_Rhinichthys_osculus_t  ..............T.T...........G............................................G......
MT667242.1_Luxilus_cornutus_vouc  ..............A.T....T......G...................................................
MW300340.1_Hybognathus_placitus_  ..............T.T...........G...................................................
MW300341.1_Hybognathus_placitus_  ..............T.T...........G...................................................
NC_013763.1_Mylocheilus_caurinus  ..............T.T...........G.T................................................A
NC_033926.1_Opsopoeodus_emiliae_  ..............T.T....T.T......T...T.............................................
NC_037008.1_Notropis_chalybaeus_  ..............T.T...........G...................................................
NC_037009.1_Notropis_heterolepis  ..............T.T...........G...................................................
NC_037010.1_Rhinichthys_obtusus_  ..............T.T...........G.TG..................C.............................
NC_037014.1_Notropis_hudsonius_i  ............................G.T.................................................
NC_037015.1_Exoglossum_maxilling  ..............T.T...........G...................................................
NC_054086.1_Ptychocheilus_lucius  ................T..............................................................A
NC_054257.1_Gila_cypha_isolate_S  ..............T.T...........G..................................................A
NC_054259.1_Gila_nigrescens_isol  ..............T.T...........G..................................................A
NC_054260.1_Hybognathus_amarus_i  ..............T.T...........G.T...T.............................................
NC_054262.1_Notropis_jemezanus_v  ..............T.T...........G............................................G......
Pimephales_notatus_R2S3_________  ..............T.T....T......G.....T.............................................
Pimephales_tenellus_tenellu_R2S1  ..............T.T...........G...................................................
Pimephales_tenellus_parvice_R2S2  ..............T.T...........G..................................................A
Pimephales_notatus_R1S1_________  ..............T.T....T......G.....T.............................................
MG570452.1_Pimephales_promelas_i  ..............T.T....T......G.....T.............A...............................
MG570452.1_Pimephales_promelas_S  ..............T.T....T......G.....T.............A...............................

AB626850.1_Megalobrama_terminali  CAGAGTGTCCTTTTGAACCCGGCTCTGAGGCGCGTACACACCGCCCGTCACTCTCCCCTGTCAA-AACGCAACAAAGATA
AP010779.1_Mylocheilus_caurinus_  ................................................................-..T...GT.......
AP011215.1_Gila_sp._1460_mitocho  ...C............................................................-..T....T.......
AP011263.1_Scardinius_erythropht  ................................................................-..T....T....C..
AP011267.1_Algansea_lacustris_mi  ...T..........................................................G.-..T.....G...C..
AP011268.1_Yuriria_alta_mitochon  ...C.........................A................................G.-..T.........T..
AP011273.1_Hybognathus_nuchalis_  .............................A................................G.-..T....T.G..T..
AP011274.1_Couesius_plumbeus_mit  ................................................................-..T....T.T.....
AP011275.1_Platygobio_gracilis_m  .............................A................................G.-..T....T....C.T
AP011277.1_Erimystax_dissimilis_  .............................A..................................-..T....T..C.C..
AP011279.1_Pimephales_promelas_m  ...C..........................................................G.-..T....T...AC..
AP011280.1_Clinostomus_elongatus  ................................................................-..T............
AP012079.1_Luxilus_chrysocephalu  ...T.........................A................................G.-..T...GT....T..
AP012080.1_Macrhybopsis_gelida_m  ...C.........................A..................................-..T...TT....C.T
AP012083.1_Notropis_atherinoides  ...C.........................A................................G.-..T....T....T..
AP012084.1_Notropis_baileyi_mito  ...T.........................A................................G.-..T....T....T..
AP012087.1_Cyprinella_galactura_  ..A...........................................................GT-..T....TG...T..
AP012088.1_Hybopsis_lineapunctat  .............................A................................G.-..T....T....T..
AP012090.1_Luxilus_cornutus_mito  ...C.........................A................................G.-..T...GT....T..
AP012091.1_Lythrurus_ardens_mito  ...C...............T.........A..................................-..T....T....T..
AP012092.1_Lythrurus_fumeus_mito  ...C.........................A................................G.-..T....T....T..
AP012093.1_Lythrurus_lirus_mitoc  ...C...............T.........A..................................-..T....T....T..
AP012094.1_Lythrurus_umbratilis_  ...C...............T.........A..................................-..T....T....T..
AP012095.1_Macrhybopsis_meeki_mi  ...C.........................A................................G.-..T....T....C.T
AP012097.1_Notropis_bifrenatus_m  ...C..........................................................G.-..T....T....C..
AP012098.1_Pimephales_sp._MCZunc  ...C.........................A................................G.-..T.........C..
AP012100.1_Notropis_telescopus_m  ...C.........................A................................G.-..T.......G.T..
AP012101.1_Pimephales_notatus_mi  ...C.........................A................................G.-..T.........C..
AP012102.1_Pimephales_vigilax_mi  ..................T...........................................GCTT.T....T...AT..
AP012103.1_Pogonichthys_macrolep  ................................................................-.GT....T.......
AP012106.1_Richardsonius_balteat  ................................................................-..T....T....T..
AP012108.1_Notropis_chrosomus_mi  ...C.........................A................................G.-..T....T....T..
AY216542.1_Lythrurus_umbratilus_  ...C...............T.........A..................................-..T..G.T....T..
Pimephales_vigilax_R1S2_________  ..................T...........................................GCTT.T....T...AT..
Pimephales_vigilax_R1S3_________  ..................T...........................................GCTT.T....T...AT..
DQ536429.1_Notropis_stramineus_m  ...C...C..........TT.........A................................G.-..T....T.G..T..
JX910141.1_Squaliobarbus_curricu  ................................................................-...............
KC351187.1_Squaliobarbus_curricu  ................................................................-...............
KT278765.1_Pimephales_promelas_m  ...C..........................................................G.-..T....T...AC..
KT289925.1_Pimephales_promelas_m  ...C..........................................................G.-..T....T...AC..
KT424924.1_Rhinichthys_osculus_m  ...C............................................................-..T...GT....C..
KU200257.1_Chanodichthys_ilishae  ................................................................-...............
MF972070.1_Siphateles_bicolor_mo  ................................................................-..T....T.......
MG570407.1_Notropis_chalybaeus_v  ...C.........................A................................G.-..T....T....T..
MG570408.1_Notropis_bifrenatus_v  ...C..........................................................G.-..T....T....C..
MG570413.1_Notropis_heterolepis_  ...C.........................A................................G.-..T....T....T..
MG570416.1_Rhinichthys_obtusus_v  .............................A..................................-.GT....T....C..
MG570417.1_Rhinichthys_obtusus_v  .............................A..................................-.GT....T....C..
MG570420.1_Pimephales_notatus_vo  ...C.........................A................................G.-..T.........C..
MG570443.1_Notropis_hudsonius_is  .............................A................................G.-..T....T....C..
MG570444.1_Rhinichthys_atratulus  .............................A..................................-..T...GT....C..
MG570445.1_Rhinichthys_atratulus  .............................A..................................-..T...GT....C..
MG570447.1_Luxilus_cornutus_isol  ...C.........................A................................G.-..T...GT....T..
MG570449.1_Luxilus_cornutus_isol  ...C.........................A................................G.-..T...GT....T..
MG570450.1_Pimephales_notatus_is  ...C.........................A................................G.-..T.........C..
MG570451.1_Notropis_bifrenatus_i  ...C..........................................................G.-..T....T....C..
MG570453.1_Exoglossum_maxillingu  .............................A..................................-..T....T..C.C..
MG570454.1_Pimephales_promelas_i  ...C..........................................................G.-..T....T...AC..
MG570455.1_Notropis_atherinoides  ...C.........................A................................G.-..T....T....T..
MG570456.1_Notropis_atherinoides  ...C.........................A................................G.-..T....T....T..
MG570457.1_Pimephales_notatus_is  ...C.........................A................................G.-..T.........C..
MG570458.1_Pimephales_notatus_is  ...C.........................A................................G.-..T.........C..
MK421554.1_Parabramis_pekinensis  ................................................................-...............
MT333789.1_Notropis_lutipinnis_v  ...C..........................................................G.-..T....T....T..
MT364325.1_Hybognathus_amarus_mi  .............................A.................................T-..T....T.G..T..
MT501368.1_Gila_cypha_isolate_SN  ................................................................-..T....T.......
MT501369.1_Notropis_simus_pecose  ...C.........................A...............................TG.-..T.........T..
MT501378.1_Hybognathus_amarus_is  .............................A.................................T-..T....T.G..T..
MT501385.1_Notropis_jemezanus_vo  ...C.........................A................................G.-..T....T....T..
MT501391.1_Rhinichthys_osculus_i  ...C............................................................-..T...GT....C..
MT667239.1_Rhinichthys_osculus_t  ...C............................................................-..T...GT....C..
MT667242.1_Luxilus_cornutus_vouc  ...C.........................A................................G.-..T...GT....T..
MW300340.1_Hybognathus_placitus_  ...C.........................A................................G.-..T...GT....T..
MW300341.1_Hybognathus_placitus_  ...C.........................A................................G.-..T...GT....T..
NC_013763.1_Mylocheilus_caurinus  ................................................................-..T...GT.......
NC_033926.1_Opsopoeodus_emiliae_  ...C...................G.....A..................................-..T...GT...AT..
NC_037008.1_Notropis_chalybaeus_  ...C.........................A................................G.-..T....T....T..
NC_037009.1_Notropis_heterolepis  ...C.........................A................................G.-..T....T....T..
NC_037010.1_Rhinichthys_obtusus_  .............................A..................................-.GT....T....C..
NC_037014.1_Notropis_hudsonius_i  .............................A................................G.-..T....T....C..
NC_037015.1_Exoglossum_maxilling  .............................A..................................-..T....T..C.C..
NC_054086.1_Ptychocheilus_lucius  T...............................................................-..T....TG......
NC_054257.1_Gila_cypha_isolate_S  ................................................................-..T....T.......
NC_054259.1_Gila_nigrescens_isol  ...C............................................................-..T...GT.......
NC_054260.1_Hybognathus_amarus_i  ...................T.........A.................................T-..T....T.G..T..
NC_054262.1_Notropis_jemezanus_v  ...C..........................................................G.-..T....T....T..
Pimephales_notatus_R2S3_________  ...C.........................A................................G.-..T....T....C..
Pimephales_tenellus_tenellu_R2S1  ...C.........................A..................................-.......T....C..
Pimephales_tenellus_parvice_R2S2  ...C.........................A..................................-.......T....C..
Pimephales_notatus_R1S1_________  ...C.........................A................................G.-..T....T....C..
MG570452.1_Pimephales_promelas_i  ...C..........................................................G.-..T....T...AC..
MG570452.1_Pimephales_promelas_S  ...C..........................................................G.-..T....T...AC..

AB626850.1_Megalobrama_terminali  CTTAACACTAAAGCACTGACAAGGGGAGGCAAGTCGTAACATGGTAAGTGTACCGGAAGGTGCACTTGGATTAAA-CCCA
AP010779.1_Mylocheilus_caurinus_  .C......CG.C..GG.......................................................A...-TT..
AP011215.1_Gila_sp._1460_mitocho  .....T..C.....G............................................................-TT..
AP011263.1_Scardinius_erythropht  .C.....AC.G...G............................................................-TT..
AP011267.1_Algansea_lacustris_mi  .A............T......................................................G.A...-TT..
AP011268.1_Yuriria_alta_mitochon  .C............T........................................................G...-.T..
AP011273.1_Hybognathus_nuchalis_  .C.....TC.....T........................................................A...-TT..
AP011274.1_Couesius_plumbeus_mit  .C......C..C..G.......................................................A....-TT..
AP011275.1_Platygobio_gracilis_m  ........C.....T........................................................A...-TT..
AP011277.1_Erimystax_dissimilis_  .C......C.G...GA...........................................................-TT..
AP011279.1_Pimephales_promelas_m  .A...T..AT....T........................................................A..--TT..
AP011280.1_Clinostomus_elongatus  .C......C.G...GA...........................................................-TT..
AP012079.1_Luxilus_chrysocephalu  .C......C.T...T........................................................A...-TT..
AP012080.1_Macrhybopsis_gelida_m  .C......C.....T........................................................A...-TT..
AP012083.1_Notropis_atherinoides  .C....G.......T........................................................A...-TT..
AP012084.1_Notropis_baileyi_mito  .C............T............................................................-TT..
AP012087.1_Cyprinella_galactura_  .C......C.....T........................................................A..--TT..
AP012088.1_Hybopsis_lineapunctat  .C.....TC.....T........................................................A..--TT..
AP012090.1_Luxilus_cornutus_mito  .C......C.....T........................................................A...-TT..
AP012091.1_Lythrurus_ardens_mito  .C......C.....T........................................................G...-.T..
AP012092.1_Lythrurus_fumeus_mito  A.......C.G...T.....G..................................................G...-.T..
AP012093.1_Lythrurus_lirus_mitoc  .C......C.....T........................................................G...-.T..
AP012094.1_Lythrurus_umbratilis_  .C......C.....T........................................................G...-.T..
AP012095.1_Macrhybopsis_meeki_mi  .C......C.....C........................................................A...-TT..
AP012097.1_Notropis_bifrenatus_m  T......TC.....T........................................................A...-TT..
AP012098.1_Pimephales_sp._MCZunc  .C.....A......T........................................................A..--TT..
AP012100.1_Notropis_telescopus_m  .......TC.G...T........................................................A...TTT..
AP012101.1_Pimephales_notatus_mi  .C.....A......T........................................................A..--TT..
AP012102.1_Pimephales_vigilax_mi  .C...T.A......T........A...............................................A..--TT..
AP012103.1_Pogonichthys_macrolep  .C......C......G.......................................................A...-TT..
AP012106.1_Richardsonius_balteat  .C......C.G...G............................................................-TT..
AP012108.1_Notropis_chrosomus_mi  .C......C.....T........................................................A...-TT..
AY216542.1_Lythrurus_umbratilus_  .C......C.....T...........................................-............G...-.T..
Pimephales_vigilax_R1S2_________  .C...T.A......T........A...............................................A..--TT..
Pimephales_vigilax_R1S3_________  .C...T.A......T........A...............................................A..--TT..
DQ536429.1_Notropis_stramineus_m  ........C.G...T........................................................A...-TT..
JX910141.1_Squaliobarbus_curricu  ........C..............................................................A...-....
KC351187.1_Squaliobarbus_curricu  ........C..................................................................-....
KT278765.1_Pimephales_promelas_m  .....T.TAT....T........................................................A..--TT..
KT289925.1_Pimephales_promelas_m  .A...T..AT....T........................................................A..--TT..
KT424924.1_Rhinichthys_osculus_m  .C......C.....GG...........................................................-TT..
KU200257.1_Chanodichthys_ilishae  ...........................................................................-....
MF972070.1_Siphateles_bicolor_mo  TC......C.....G............................................................-TT..
MG570407.1_Notropis_chalybaeus_v  .......TC.....T........................................................A...-TT..
MG570408.1_Notropis_bifrenatus_v  T......TC.....T........................................................A...-TT..
MG570413.1_Notropis_heterolepis_  AC......C.....T........................................................A...-TT..
MG570416.1_Rhinichthys_obtusus_v  .C.....TC.T....G...........................................................-TT..
MG570417.1_Rhinichthys_obtusus_v  .C.....TC.T....G...........................................................-TT..
MG570420.1_Pimephales_notatus_vo  .C.....A......T........................................................A..--TT..
MG570443.1_Notropis_hudsonius_is  TC......C.....T........................................................A...-TT..
MG570444.1_Rhinichthys_atratulus  .C.....TC.T....GC..........................................................-TT..
MG570445.1_Rhinichthys_atratulus  .C.....TC.T....GC..........................................................-TT..
MG570447.1_Luxilus_cornutus_isol  .C......C.....T........................................................A...-TT..
MG570449.1_Luxilus_cornutus_isol  .C......C.....T........................................................A...-TT..
MG570450.1_Pimephales_notatus_is  .C.....A......T........................................................A..--TT..
MG570451.1_Notropis_bifrenatus_i  T......TC.....T........................................................A...-TT..
MG570453.1_Exoglossum_maxillingu  .C......C.G...GA...........................................................-TT..
MG570454.1_Pimephales_promelas_i  .A...T..AT....T........................................................A..--TT..
MG570455.1_Notropis_atherinoides  .C....G.......T........................................................A...-TT..
MG570456.1_Notropis_atherinoides  .C....G.......T........................................................A...-TT..
MG570457.1_Pimephales_notatus_is  .C.....A......T........................................................A..--TT..
MG570458.1_Pimephales_notatus_is  .C.....A......T........................................................A..--TT..
MK421554.1_Parabramis_pekinensis  ...........................................................................-....
MT333789.1_Notropis_lutipinnis_v  .C......C.....T........................................................G...-TT..
MT364325.1_Hybognathus_amarus_mi  .C.....TC.....T...............................................T........A...-TT..
MT501368.1_Gila_cypha_isolate_SN  ........C.....G............................................................-TT..
MT501369.1_Notropis_simus_pecose  .C.....TC.G...T.....G..................................................A...-TT..
MT501378.1_Hybognathus_amarus_is  .C.....TC.....T........................................................A...-TT..
MT501385.1_Notropis_jemezanus_vo  .C......C.....T........................................................A...-TT..
MT501391.1_Rhinichthys_osculus_i  .C......C.....GG...........................................................-TT..
MT667239.1_Rhinichthys_osculus_t  .C......C.....GG...........................................................-TT..
MT667242.1_Luxilus_cornutus_vouc  .C......C.....T........................................................A...-TT..
MW300340.1_Hybognathus_placitus_  .C.....TC.....T........................................................A...-TT..
MW300341.1_Hybognathus_placitus_  .C.....TC.....T........................................................A...-TT..
NC_013763.1_Mylocheilus_caurinus  .C......CG.C..GG.......................................................A...-TT..
NC_033926.1_Opsopoeodus_emiliae_  .C...T.A.G....C......................................................C.A..--TT..
NC_037008.1_Notropis_chalybaeus_  .......TC.....T........................................................A...-TT..
NC_037009.1_Notropis_heterolepis  AC......C.....T........................................................A...-TT..
NC_037010.1_Rhinichthys_obtusus_  .C.....TC.T....G...........................................................-TT..
NC_037014.1_Notropis_hudsonius_i  TC......C.....T........................................................A...-TT..
NC_037015.1_Exoglossum_maxilling  .C......C.G...GA...........................................................-TT..
NC_054086.1_Ptychocheilus_lucius  ........C..................................................................-TT..
NC_054257.1_Gila_cypha_isolate_S  ........C.....G............................................................-TT..
NC_054259.1_Gila_nigrescens_isol  ........C.....G............................................................-TT..
NC_054260.1_Hybognathus_amarus_i  .C.....TC.....T........................................................A...-TT..
NC_054262.1_Notropis_jemezanus_v  .C......C.....T........................................................A...-TT..
Pimephales_notatus_R2S3_________  .C.....AC.....T........................................................A..--TT..
Pimephales_tenellus_tenellu_R2S1  .C......AT....T........................................................A..--TT..
Pimephales_tenellus_parvice_R2S2  .C.....TAT....T........................................................A..--TT..
Pimephales_notatus_R1S1_________  .C.....AC.....T........................................................A..--TT..
MG570452.1_Pimephales_promelas_i  .A...T..AT....T........................................................A..--TT..
MG570452.1_Pimephales_promelas_S  .A...T..AT....T........................................................A..--TT..

AB626850.1_Megalobrama_terminali  GGGCGTGGCTGAGTTAGTCAAGCATCTCACTTACACCGAGAAGACATCCATGCAAGTTGGATCACCCTGAGCCAAACAGC
AP010779.1_Mylocheilus_caurinus_  .................C.....................................A...................C....
AP011215.1_Gila_sp._1460_mitocho  ...T..............T...........................C........A....G..G................
AP011263.1_Scardinius_erythropht  ..................T.....................................................T..C....
AP011267.1_Algansea_lacustris_mi  .................C.........................................................C....
AP011268.1_Yuriria_alta_mitochon  .............C...CT....................................A...................C....
AP011273.1_Hybognathus_nuchalis_  .............C....T....................................A.......G...........C....
AP011274.1_Couesius_plumbeus_mit  ..................T.....C..............................A...................C....
AP011275.1_Platygobio_gracilis_m  .............C....T....................................A................T..C....
AP011277.1_Erimystax_dissimilis_  ...T.............C......C..............................A.......G...........C....
AP011279.1_Pimephales_promelas_m  ...TA.............T.....A..............................A......T............C....
AP011280.1_Clinostomus_elongatus  .............C...C.........................................................C....
AP012079.1_Luxilus_chrysocephalu  .............C....T....................................A...................C....
AP012080.1_Macrhybopsis_gelida_m  ...T.........C-..CT.....C.................A............A................T..C....
AP012083.1_Notropis_atherinoides  ...T.........C....T....................................A....G..G...........C....
AP012084.1_Notropis_baileyi_mito  .............CC...T....................................A...................C....
AP012087.1_Cyprinella_galactura_  ...T.........C....T....................................A.......G...........C....
AP012088.1_Hybopsis_lineapunctat  .............C....T....................................A...................C....
AP012090.1_Luxilus_cornutus_mito  .............C....T....................................A....G..G...........C....
AP012091.1_Lythrurus_ardens_mito  .............C....T....................................A....G..G...........C....
AP012092.1_Lythrurus_fumeus_mito  .............C....T...........................C........A....G..G...........C....
AP012093.1_Lythrurus_lirus_mitoc  .............C....T....................................A....G..G...........C....
AP012094.1_Lythrurus_umbratilis_  .............C....T....................................A....G..G...........C....
AP012095.1_Macrhybopsis_meeki_mi  .............C-..CT.....C.................A............A................T..C....
AP012097.1_Notropis_bifrenatus_m  ..A..........C....T....................................A.......G...........C....
AP012098.1_Pimephales_sp._MCZunc  ...T..............T....................................A...................C....
AP012100.1_Notropis_telescopus_m  .............C....T....................................A...................C....
AP012101.1_Pimephales_notatus_mi  ...T..............T....................................A...................C....
AP012102.1_Pimephales_vigilax_mi  ...T..............T......T.............................A...................T....
AP012103.1_Pogonichthys_macrolep  ........................C..............................A...................C....
AP012106.1_Richardsonius_balteat  ..................T.....................................................T..C....
AP012108.1_Notropis_chrosomus_mi  .............C....T....................................A....G..G...........C....
AY216542.1_Lythrurus_umbratilus_  .............C....T....................................A....G..G...........C....
Pimephales_vigilax_R1S2_________  ...T..............T......T.............................A...................T....
Pimephales_vigilax_R1S3_________  ...T..............T....................................A...................T....
DQ536429.1_Notropis_stramineus_m  ..................T....................................A....G..G...........C....
JX910141.1_Squaliobarbus_curricu  .......................................................A........................
KC351187.1_Squaliobarbus_curricu  .......................................................A........................
KT278765.1_Pimephales_promelas_m  ...TA.............T.....A..............................A......T............C....
KT289925.1_Pimephales_promelas_m  ...TA.............T.....A..............................A......T............C....
KT424924.1_Rhinichthys_osculus_m  .................C.....................................A.......G........T..C....
KU200257.1_Chanodichthys_ilishae  ..................T............................................G................
MF972070.1_Siphateles_bicolor_mo  ...T..............T....................................A........................
MG570407.1_Notropis_chalybaeus_v  .............C....T....................................A...................C....
MG570408.1_Notropis_bifrenatus_v  ..A..........C....T....................................A.......G...........C....
MG570413.1_Notropis_heterolepis_  ...T.........C....T....................................A....G..............C....
MG570416.1_Rhinichthys_obtusus_v  ........................................................................T..C....
MG570417.1_Rhinichthys_obtusus_v  ........................................................................T..C....
MG570420.1_Pimephales_notatus_vo  ...T..............T....................................A...................C....
MG570443.1_Notropis_hudsonius_is  .......................................................A...................C....
MG570444.1_Rhinichthys_atratulus  ........................................................................T..C....
MG570445.1_Rhinichthys_atratulus  ........................................................................T..C....
MG570447.1_Luxilus_cornutus_isol  .............C....T....................................A....G..G...........C....
MG570449.1_Luxilus_cornutus_isol  .............C....T....................................A....G..G...........C....
MG570450.1_Pimephales_notatus_is  ...T..............T....................................A...................C....
MG570451.1_Notropis_bifrenatus_i  ..A..........C....T....................................A.......G...........C....
MG570453.1_Exoglossum_maxillingu  ...T.............C......C..............................A.......G...........C....
MG570454.1_Pimephales_promelas_i  ...TA.............T.....A..............................A......T............C....
MG570455.1_Notropis_atherinoides  ...T.........C....T....................................A....G..G...........C....
MG570456.1_Notropis_atherinoides  ...T.........C....T....................................A....G..G...........C....
MG570457.1_Pimephales_notatus_is  ...T..............T....................................A...................C....
MG570458.1_Pimephales_notatus_is  ...T..............T....................................A...................C....
MK421554.1_Parabramis_pekinensis  ................................................................................
MT333789.1_Notropis_lutipinnis_v  .............C....T....................................A...................C....
MT364325.1_Hybognathus_amarus_mi  .............C....T....................................A.......G...........C....
MT501368.1_Gila_cypha_isolate_SN  ...T..............T....................................A....G..G................
MT501369.1_Notropis_simus_pecose  .............C....T....................................A....G..G...........C....
MT501378.1_Hybognathus_amarus_is  .............C....T....................................A.......G...........C....
MT501385.1_Notropis_jemezanus_vo  ...T.........C....T....................................A.......G...........C....
MT501391.1_Rhinichthys_osculus_i  .................C.....................................A................T..C....
MT667239.1_Rhinichthys_osculus_t  .................C.....................................A................T..C....
MT667242.1_Luxilus_cornutus_vouc  .............C....T....................................A....G..G...........C....
MW300340.1_Hybognathus_placitus_  .............C....T....................................A...................C....
MW300341.1_Hybognathus_placitus_  .............C....T....................................A...................C....
NC_013763.1_Mylocheilus_caurinus  .................C.....................................A...................C....
NC_033926.1_Opsopoeodus_emiliae_  ...TA............CT.......C............................A......T.........T..C....
NC_037008.1_Notropis_chalybaeus_  .............C....T....................................A...................C....
NC_037009.1_Notropis_heterolepis  ...T.........C....T....................................A....G..............C....
NC_037010.1_Rhinichthys_obtusus_  ........................................................................T..C....
NC_037014.1_Notropis_hudsonius_i  .......................................................A...................C....
NC_037015.1_Exoglossum_maxilling  ...T.............C......C..............................A.......G...........C....
NC_054086.1_Ptychocheilus_lucius  ...T..............T....................................A.......G................
NC_054257.1_Gila_cypha_isolate_S  ...T..............T....................................A....G..G................
NC_054259.1_Gila_nigrescens_isol  ...T..............T...........................C.............G..G................
NC_054260.1_Hybognathus_amarus_i  .............C....T....................................A.......G...........C....
NC_054262.1_Notropis_jemezanus_v  ...T.........C....T....................................A.......G...........C....
Pimephales_notatus_R2S3_________  ...T.............CT.....C..............................A...................C....
Pimephales_tenellus_tenellu_R2S1  ...T..........C..CT.....C..............................A...................C....
Pimephales_tenellus_parvice_R2S2  ...T.............CT.....C..............................A...................C....
Pimephales_notatus_R1S1_________  ...T.............CT.....C..............................A...................C....
MG570452.1_Pimephales_promelas_i  ...TA.............T.....A..............................A......T............C....
MG570452.1_Pimephales_promelas_S  ...TA.............T.....A..............................A......T............C....

AB626850.1_Megalobrama_terminali  TAGCTTAACCCCCAATATAACCCAACAATGTTAATAACA-AAAC-ATGACCTAACACC-ATAAACTAAACCATTTTTTTA
AP010779.1_Mylocheilus_caurinus_  ......T...A.T.......TT.G........C......-.G..-.AA........T.-.C..................G
AP011215.1_Gila_sp._1460_mitocho  ........TTA.TG......TT.G.....A..C......-...T-...G.........-.....................
AP011263.1_Scardinius_erythropht  ........TTATTT.......TT......A..T......-....-...G.....T...-.....................
AP011267.1_Algansea_lacustris_mi  .........TA.........AGT....C.A..T......-....-.A....A...C..-.C...................
AP011268.1_Yuriria_alta_mitochon  .........TA.........TTT.........T......-....-.A....C...C..-.C...................
AP011273.1_Hybognathus_nuchalis_  ..........A...G.....T.T......A..T......-....-.A....C...C.T-.C.................C.
AP011274.1_Couesius_plumbeus_mit  ......G.TTATT........TT...G..T..C......-....-.............-.....................
AP011275.1_Platygobio_gracilis_m  ........T.AT..C.....TTT......A..T......-.C..-.A...T....C..-.C...................
AP011277.1_Erimystax_dissimilis_  ........T.A.TT.A....TTT......A..C......-.T..-.A.........A.-.C...................
AP011279.1_Pimephales_promelas_m  ........TAA...G......TT......A..TT.....-....-.A........C..-.C...................
AP011280.1_Clinostomus_elongatus  ........TTA.T........T..........C......-.G..-.A....C....A.-.C...................
AP012079.1_Luxilus_chrysocephalu  ........TTA...G.....T.TG.....A..T......-....-.A....C..ACGT-.C...................
AP012080.1_Macrhybopsis_gelida_m  ........T.AT..T.....TTT.........T......-CC..-.A...T....C.T-.....T...............
AP012083.1_Notropis_atherinoides  ........T.A...G.....TT.......A..T......-....-.A........C.T-.C...................
AP012084.1_Notropis_baileyi_mito  ........TTAA..G.....TA.......A..C......-....-.A....CC..C..-.CG..................
AP012087.1_Cyprinella_galactura_  ........T.AT........TTG......A..C......T....-.A....C...C..-.C.............C.....
AP012088.1_Hybopsis_lineapunctat  .......TTTA...GA.....T...T...A.AT......-....A.A....CC..C.T-.....................
AP012090.1_Luxilus_cornutus_mito  ........T.AT..G.....T.TG.....A..T......-....-GAA...CG..C..-.C...................
AP012091.1_Lythrurus_ardens_mito  ........TTA...G......T....G..A..T......-....-.A.G..CC..C.T-.C...................
AP012092.1_Lythrurus_fumeus_mito  ........T.A.........TT.......A.GT......-....-.A....CC..C.T-.C...................
AP012093.1_Lythrurus_lirus_mitoc  ........TTA...G......T.......A..T......-....-.A.G..CC..C.T-.....................
AP012094.1_Lythrurus_umbratilis_  ........TTA...G......T.......A..T......-....-.A.G..CC..C.T-.C...................
AP012095.1_Macrhybopsis_meeki_mi  ...T...T..ATT.C.....TTT.........T......-CC..-.A...T....C.A-.....................
AP012097.1_Notropis_bifrenatus_m  ........TTATT.......TT.......A..C......-.G..-.A....C...C..-.C...................
AP012098.1_Pimephales_sp._MCZunc  ........TAA..........T.......A..TT.....-.G..-.AA.......T..-.CT..................
AP012100.1_Notropis_telescopus_m  ......T.T.A...G.....TT.......A..C......-GG..-.A........C.T-.....................
AP012101.1_Pimephales_notatus_mi  ........TAA..........TT......A..TT.....-.G..-.AA.......T..-.CT..................
AP012102.1_Pimephales_vigilax_mi  ........TGATT......T.TT.....CA..TT.....-....-.A........C.T-.C...T...............
AP012103.1_Pogonichthys_macrolep  .........TA.........TTT.........C......-.G..-.A.........T.-.C...................
AP012106.1_Richardsonius_balteat  ........TTA.T.......TT.......A..C......-.C..-.A....C....A.-.CG..T....T..........
AP012108.1_Notropis_chrosomus_mi  ........TTA..........T.......A..T......-.G..-.A.....C..C.T-..G..................
AY216542.1_Lythrurus_umbratilus_  ........TTAT..G......T.......A..T......-.G..-.G.G..CC..C.T-.C...................
Pimephales_vigilax_R1S2_________  ........TGATT......T.TT.....CA..TT.....-....-.A........C.T-.C...T...............
Pimephales_vigilax_R1S3_________  ........TGATT......T.TT.....CA..TT.....-....-.A........C.T-.C...T...............
DQ536429.1_Notropis_stramineus_m  ......T.A.A..................A.CT......-..G.-.G.G..C...C.T-.A....C..............
JX910141.1_Squaliobarbus_curricu  ..........A............................-....-..A...C......-.C...................
KC351187.1_Squaliobarbus_curricu  ..........A............................-....-..A...C......-.C...................
KT278765.1_Pimephales_promelas_m  ........TAA..........TT......A..TT.....-....-.A........C..-.CG..................
KT289925.1_Pimephales_promelas_m  ........TAA...G......TT......A..TT.....-....-.A........C..-GC...................
KT424924.1_Rhinichthys_osculus_m  .........TA.T.......TTT...TT.A..C......-G...-.A....C...C..-.C...................
KU200257.1_Chanodichthys_ilishae  ..........A...........T................-....-............T-.C...................
MF972070.1_Siphateles_bicolor_mo  ....C...TTA.T.......TT.......A..C......-....-...G.........-.....................
MG570407.1_Notropis_chalybaeus_v  .........TA...C......TT.........T......-....-.A.....C..C.T-.....................
MG570408.1_Notropis_bifrenatus_v  ........TTATT.......TT.......A..C......-.G..-.A....C...C..-.C...................
MG570413.1_Notropis_heterolepis_  ........T.A...G.....TT.......A..T......-....-.A.G..C...C.T-.C...................
MG570416.1_Rhinichthys_obtusus_v  ......G..TA..........TA...TT.A..C......-....-.AA...C...G..-.CG..................
MG570417.1_Rhinichthys_obtusus_v  ......G..TA..........TA...TT.A..C......-....-.AA...C...G..-.CG..................
MG570420.1_Pimephales_notatus_vo  ........TAA..........T.......A..TT.....-.G..-.AA.......T..-.CT..................
MG570443.1_Notropis_hudsonius_is  ..........A...C.....TTT..T...A..C.....G-..G.-.G...TC...CA.-GC...................
MG570444.1_Rhinichthys_atratulus  ......G.ATA.T.......TTA...TT.A..C......-....-.A....C...G..-.C...................
MG570445.1_Rhinichthys_atratulus  ......G.ATA.T.......TTA...TT.A..C......-....-.A....C...G..-.C...................
MG570447.1_Luxilus_cornutus_isol  ........T.AT..G.....T.TG.....A..T......-....-.A....CG..C..-.C...................
MG570449.1_Luxilus_cornutus_isol  ........T.AT..G.....T.TG.....A..T......-....-.A....CG..C..-.C...................
MG570450.1_Pimephales_notatus_is  ........TAA..........T.......A..TT.....-.G..-.AA.......T..-.CT..................
MG570451.1_Notropis_bifrenatus_i  ........TTATT.......TT.......A..C......-.G..-.A....C...C..-.C...................
MG570453.1_Exoglossum_maxillingu  ........T.A.TT.A....TTT......A..C......-.T..-.A.........A.-.C...................
MG570454.1_Pimephales_promelas_i  ........TAA...G......TT......A..TT.....-....-.A........C..-GC...................
MG570455.1_Notropis_atherinoides  ........T.A...G.....TT.......A..T......-....-.A........C.T-.C...................
MG570456.1_Notropis_atherinoides  ........T.A...G.....TT.......A..T......-....-.A........C.T-.C...................
MG570457.1_Pimephales_notatus_is  ........TAA..........T.......A..TT.....-.G..-.AA.......T..-.CT..................
MG570458.1_Pimephales_notatus_is  ........TAA..........T.......A..TT.....-.G..-.AA.......T..-.CT..................
MK421554.1_Parabramis_pekinensis  .......................................-....-.............-.....................
MT333789.1_Notropis_lutipinnis_v  ........T.A.........TT.......A..T......-....-.A....CC..C.T-.....................
MT364325.1_Hybognathus_amarus_mi  ..........A...G.......T......A..T.....G-....-.AA...C...C.T-GC...T.............C.
MT501368.1_Gila_cypha_isolate_SN  ........TTA.TG......TT.G.....A..C......-....-...G.........-.....................
MT501369.1_Notropis_simus_pecose  ......C...AT..CC....TT.......A.CC.....T-....-.A....CT..C.T-.....................
MT501378.1_Hybognathus_amarus_is  ..........A...G.......T......A..T.....G-....-.AA...C...C.T-GC...T.............C.
MT501385.1_Notropis_jemezanus_vo  ........T.A...G.....TT.......A..T......-....-.A.....G..C.T-.C...................
MT501391.1_Rhinichthys_osculus_i  .........TA.T.......T.....TT.A..C......-G...-.A....C...G..-.....................
MT667239.1_Rhinichthys_osculus_t  .........TA.T...T...T.....TT.A..C......-G...-.A....C...G..-.....................
MT667242.1_Luxilus_cornutus_vouc  ........T.AT..G.....T.TG.....A..T......-....-.A....CG..C..-.C...................
MW300340.1_Hybognathus_placitus_  ..........A..........T.......A..C.....G-G...-.A........C.T-.C.G...............CG
MW300341.1_Hybognathus_placitus_  ..........A..........T.......A..C.....G-G...-.A........C.T-.C.G...............CG
NC_013763.1_Mylocheilus_caurinus  ......T...A.T.......TT.G........C......-.G..-.AA........T.-.C..................G
NC_033926.1_Opsopoeodus_emiliae_  ........TAATT........TT......A..T......-....-.A........C.T-.....................
NC_037008.1_Notropis_chalybaeus_  .........TA...C......TT.........T......-....-.A.....C..C.T-.....................
NC_037009.1_Notropis_heterolepis  ........T.A...G.....TT.......A..T......-....-.A.G..C...C.T-.C...................
NC_037010.1_Rhinichthys_obtusus_  ......G..TA..........TA...TT.A..C......-....-.AA...C...G..-.CG..................
NC_037014.1_Notropis_hudsonius_i  ..........A...C.....TTT..T...A..C.....G-..G.-.G...TC...CA.-GC...................
NC_037015.1_Exoglossum_maxilling  ........T.A.TT.A....TTT......A..C......-.T..-.A.........A.-.C...................
NC_054086.1_Ptychocheilus_lucius  ....C...TTA.TG......TT.......A..T......-...T-...G.........-.....................
NC_054257.1_Gila_cypha_isolate_S  ........TTA.TG......TT.G.....A..C......-....-...G.........-.....................
NC_054259.1_Gila_nigrescens_isol  ........TTA.TG......TT.......A..C......-...T-...G.........-.....................
NC_054260.1_Hybognathus_amarus_i  ..........A...G.......T......A..T.....G-.G..-.AA...C...C.T-GC...T.............C.
NC_054262.1_Notropis_jemezanus_v  ........T.A...G.....TT.......A..T......-....-.A.....G..C.T-.C...................
Pimephales_notatus_R2S3_________  ........TAA..........TT......A..TT.....-....-.AA..T....C..-.CT............C.....
Pimephales_tenellus_tenellu_R2S1  ........TAAT..G.....TTT......A..C......-.G..-.AA...C...C..T.....A...............
Pimephales_tenellus_parvice_R2S2  ........TAAT........TTT......A..T......-GG..-.AA...C...C..T.....A...............
Pimephales_notatus_R1S1_________  ........TAA..........TT......A..TT.....-....-.AA..T....C..-.CT............C.....
MG570452.1_Pimephales_promelas_i  ........TAA...G......TT......A..TT.....-....-.A........C..-GC...................
MG570452.1_Pimephales_promelas_S  ........TAA...G......TT......A..TT.....-....-.A........C..-.C...................

AB626850.1_Megalobrama_terminali  CCTGAGTATGGGCGACAGAAAAGGTTCAACCTAAAGCAATAGAAAAAGTACCGCAAGGGAAAGCTGAAAGAGAAATGAAA
AP010779.1_Mylocheilus_caurinus_  ............A...........C......C...........G....................................
AP011215.1_Gila_sp._1460_mitocho  ...A....C...A...G..........................G..............................G.....
AP011263.1_Scardinius_erythropht  ...A....C...A...G................G.........G....................................
AP011267.1_Algansea_lacustris_mi  ............A...............C.-C................................................
AP011268.1_Yuriria_alta_mitochon  ............A..............GC.-C................................................
AP011273.1_Hybognathus_nuchalis_  ........C...A...G...........C.-.................................................
AP011274.1_Couesius_plumbeus_mit  ............A..............C...CG...............................................
AP011275.1_Platygobio_gracilis_m  ............A...............C.-C...........G....................................
AP011277.1_Erimystax_dissimilis_  ............A.................-C...........G.............................G......
AP011279.1_Pimephales_promelas_m  ............A..............GC.-..............G..................................
AP011280.1_Clinostomus_elongatus  ............A................T.............G..............................G.....
AP012079.1_Luxilus_chrysocephalu  ............A...............C.-AC....G....................................G.....
AP012080.1_Macrhybopsis_gelida_m  ............A...............C...................................................
AP012083.1_Notropis_atherinoides  ............A...............C.-..G.........G....................................
AP012084.1_Notropis_baileyi_mito  ...A........A...............C.-.................................................
AP012087.1_Cyprinella_galactura_  ............A............C..C.-C..........................................G.....
AP012088.1_Hybopsis_lineapunctat  ...A........A...............C.-............G..C.................................
AP012090.1_Luxilus_cornutus_mito  ............A...............C.-.C....G..........................................
AP012091.1_Lythrurus_ardens_mito  ............A...............C.-..............G............................G.....
AP012092.1_Lythrurus_fumeus_mito  ............A.................-..G...........C............................G.....
AP012093.1_Lythrurus_lirus_mitoc  ............A...............C.-..............G..................................
AP012094.1_Lythrurus_umbratilis_  ............A...............C.-...........................................G.....
AP012095.1_Macrhybopsis_meeki_mi  ............A...............C.T....A............................................
AP012097.1_Notropis_bifrenatus_m  ............A...............C.-...........................................G.....
AP012098.1_Pimephales_sp._MCZunc  ............A...............C.-............G....................................
AP012100.1_Notropis_telescopus_m  ............A...............C.-.................................................
AP012101.1_Pimephales_notatus_mi  ............A...............C.-............G..............................G.....
AP012102.1_Pimephales_vigilax_mi  ............A.............T.C.-............G....................................
AP012103.1_Pogonichthys_macrolep  ...A........A..................C................................................
AP012106.1_Richardsonius_balteat  ............A................T.CG..........G....................................
AP012108.1_Notropis_chrosomus_mi  ............A.................-AG..........G.................C..................
AY216542.1_Lythrurus_umbratilus_  ............A...............C.-..............G..........-.......................
Pimephales_vigilax_R1S2_________  ............A.............T.C.-............G....................................
Pimephales_vigilax_R1S3_________  ............A.............T.C.-............G....................................
DQ536429.1_Notropis_stramineus_m  ............A...............T.-...........................................G.....
JX910141.1_Squaliobarbus_curricu  ............A................T..................................................
KC351187.1_Squaliobarbus_curricu  ............A................T..................................................
KT278765.1_Pimephales_promelas_m  ............A..............GC.-.................................................
KT289925.1_Pimephales_promelas_m  ............A..............GC.-.................................................
KT424924.1_Rhinichthys_osculus_m  ...A........A.................TC...........G..............................G.....
KU200257.1_Chanodichthys_ilishae  ............A..................C.....G..........................................
MF972070.1_Siphateles_bicolor_mo  ...A....C...A...G................G.........G..............................G.....
MG570407.1_Notropis_chalybaeus_v  ............A...............C.-............G....................................
MG570408.1_Notropis_bifrenatus_v  ............A...............C.-...........................................G.....
MG570413.1_Notropis_heterolepis_  ............A...............C.-C................................................
MG570416.1_Rhinichthys_obtusus_v  ...A........A..................C.....G.....G..............................G.....
MG570417.1_Rhinichthys_obtusus_v  ...A........A..................C.....G.....G..............................G.....
MG570420.1_Pimephales_notatus_vo  ............A...............C.-............G....................................
MG570443.1_Notropis_hudsonius_is  ........C...A..............GC.T.................................................
MG570444.1_Rhinichthys_atratulus  ...A........A..................C.....G.....G..............................G.....
MG570445.1_Rhinichthys_atratulus  ...A........A..................C.....G.....G..............................G.....
MG570447.1_Luxilus_cornutus_isol  ............A...............C.-.C...............................................
MG570449.1_Luxilus_cornutus_isol  ............A...............C.-.C...............................................
MG570450.1_Pimephales_notatus_is  ............A...............C.-............G....................................
MG570451.1_Notropis_bifrenatus_i  ............A...............C.-...........................................G.....
MG570453.1_Exoglossum_maxillingu  ............A.................-C...........G.............................G......
MG570454.1_Pimephales_promelas_i  ............A..............GC.-.................................................
MG570455.1_Notropis_atherinoides  ............A...............C.-..G.........G....................................
MG570456.1_Notropis_atherinoides  ............A...............C.-..G.........G....................................
MG570457.1_Pimephales_notatus_is  ........C...A...............C.-............G....................................
MG570458.1_Pimephales_notatus_is  ............A...............C.-............G....................................
MK421554.1_Parabramis_pekinensis  ................................................................................
MT333789.1_Notropis_lutipinnis_v  ............A.................-.G...............................................
MT364325.1_Hybognathus_amarus_mi  ........C...A...G.............T..............................C..................
MT501368.1_Gila_cypha_isolate_SN  ...A....C...A...G..........................G..............................G.....
MT501369.1_Notropis_simus_pecose  ............A.................-.................................................
MT501378.1_Hybognathus_amarus_is  ........C...A...G.............T..............................C..................
MT501385.1_Notropis_jemezanus_vo  ............A..............CC.--...........G....................................
MT501391.1_Rhinichthys_osculus_i  ............A.................T............G....................................
MT667239.1_Rhinichthys_osculus_t  ............A.................T............G....................................
MT667242.1_Luxilus_cornutus_vouc  ............A...............C.-.C...............................................
MW300340.1_Hybognathus_placitus_  ........C...A...G.......C...C.-...........................................G.....
MW300341.1_Hybognathus_placitus_  ........C...A...G.......C...C.-...........................................G.....
NC_013763.1_Mylocheilus_caurinus  ............A...........C......C...........G....................................
NC_033926.1_Opsopoeodus_emiliae_  ............A..............GC.T......T......................CT..................
NC_037008.1_Notropis_chalybaeus_  ............A...............C.-............G....................................
NC_037009.1_Notropis_heterolepis  ............A...............C.-C................................................
NC_037010.1_Rhinichthys_obtusus_  ...A........A..................C.....G.....G..............................G.....
NC_037014.1_Notropis_hudsonius_i  ........C...A..............GC.T.................................................
NC_037015.1_Exoglossum_maxilling  ............A.................-C...........G.............................G......
NC_054086.1_Ptychocheilus_lucius  ...A....C...A...G................G.........G....................................
NC_054257.1_Gila_cypha_isolate_S  ...A....C...A...G..........................G..............................G.....
NC_054259.1_Gila_nigrescens_isol  ...A....C...A...G..........................G....................................
NC_054260.1_Hybognathus_amarus_i  ........C...A...G.............T..............................C..................
NC_054262.1_Notropis_jemezanus_v  ............A..............CC.--...........G....................................
Pimephales_notatus_R2S3_________  ............A...............C.-.................................................
Pimephales_tenellus_tenellu_R2S1  ............A...............C.-.................................................
Pimephales_tenellus_parvice_R2S2  ............A...............C.-.................................................
Pimephales_notatus_R1S1_________  ............A...............C.-.................................................
MG570452.1_Pimephales_promelas_i  ............A..............GC.-.................................................
MG570452.1_Pimephales_promelas_S  ............A..............GC.-..............G..................................

AB626850.1_Megalobrama_terminali  CAACCCATATAAGCACTAAAAAACAAAGACTAAACCTTGTACCTTTTGCATCATGATTTAGCCAGCACCCTCAAGCAAAG
AP010779.1_Mylocheilus_caurinus_  .................................................................T..............
AP011215.1_Gila_sp._1460_mitocho  ...............T...G.............................................T..............
AP011263.1_Scardinius_erythropht  ...............A.G...............G...............................T......G.......
AP011267.1_Algansea_lacustris_mi  ..............G.............................................................G...
AP011268.1_Yuriria_alta_mitochon  .................G...............................................T..........G...
AP011273.1_Hybognathus_nuchalis_  ..............G..G...............................................T..........G...
AP011274.1_Couesius_plumbeus_mit  T.............G.CG..............................................................
AP011275.1_Platygobio_gracilis_m  T................G..............................................................
AP011277.1_Erimystax_dissimilis_  T.G.............CG...............................................T......G.......
AP011279.1_Pimephales_promelas_m  .................................................................T..............
AP011280.1_Clinostomus_elongatus  ................C.G...........................................T.................
AP012079.1_Luxilus_chrysocephalu  .................................................................T..............
AP012080.1_Macrhybopsis_gelida_m  .................................................................T...A..........
AP012083.1_Notropis_atherinoides  .................................................................T..............
AP012084.1_Notropis_baileyi_mito  ..............G.C.G..............................................T..............
AP012087.1_Cyprinella_galactura_  .................G..C..............................................A........G...
AP012088.1_Hybopsis_lineapunctat  T.............G..........G.......................................T..............
AP012090.1_Luxilus_cornutus_mito  .................................................................T..............
AP012091.1_Lythrurus_ardens_mito  .................................................................T..............
AP012092.1_Lythrurus_fumeus_mito  T................G...............................................T..........G...
AP012093.1_Lythrurus_lirus_mitoc  .................................G...............................T.T........G...
AP012094.1_Lythrurus_umbratilis_  .................................................................T..........G...
AP012095.1_Macrhybopsis_meeki_mi  ...............A.................................................T...A..........
AP012097.1_Notropis_bifrenatus_m  ...............T.G..............................................................
AP012098.1_Pimephales_sp._MCZunc  ...T.T...........G....T..........................................T..........G...
AP012100.1_Notropis_telescopus_m  T.............G...G..............................................T..............
AP012101.1_Pimephales_notatus_mi  .................G....T..........................................T..........G...
AP012102.1_Pimephales_vigilax_mi  T...............CG...............................................T..............
AP012103.1_Pogonichthys_macrolep  ...............................T.................................A..............
AP012106.1_Richardsonius_balteat  .................................................................T.A........G...
AP012108.1_Notropis_chrosomus_mi  ..............G..................................................T..........G...
AY216542.1_Lythrurus_umbratilus_  .................................................................T.....T....G...
Pimephales_vigilax_R1S2_________  T...............CG...............................................T..............
Pimephales_vigilax_R1S3_________  T...............CG...............................................T..............
DQ536429.1_Notropis_stramineus_m  .................G...............C..............................................
JX910141.1_Squaliobarbus_curricu  ............................................................................G...
KC351187.1_Squaliobarbus_curricu  ............................................................................G...
KT278765.1_Pimephales_promelas_m  .................................................................T..............
KT289925.1_Pimephales_promelas_m  .................................................................T..............
KT424924.1_Rhinichthys_osculus_m  .................G..............G................................T..............
KU200257.1_Chanodichthys_ilishae  ................C........................................................G......
MF972070.1_Siphateles_bicolor_mo  ...................G............................................................
MG570407.1_Notropis_chalybaeus_v  T................G...............................................T..........G...
MG570408.1_Notropis_bifrenatus_v  ...............T.G..............................................................
MG570413.1_Notropis_heterolepis_  A.............G..................................................T..............
MG570416.1_Rhinichthys_obtusus_v  ...................G.........T...................................T..............
MG570417.1_Rhinichthys_obtusus_v  ...................G.........T...................................T..............
MG570420.1_Pimephales_notatus_vo  ...T.T...........G....T..........................................T..........G...
MG570443.1_Notropis_hudsonius_is  ................C................................................T..............
MG570444.1_Rhinichthys_atratulus  T..................G.........T.T.................................T..............
MG570445.1_Rhinichthys_atratulus  T.........G........G.........T.T.................................T..............
MG570447.1_Luxilus_cornutus_isol  .................................................................T..............
MG570449.1_Luxilus_cornutus_isol  .................................................................T..............
MG570450.1_Pimephales_notatus_is  ...T.T...........G....T..........................................T..........G...
MG570451.1_Notropis_bifrenatus_i  ...............T.G..............................................................
MG570453.1_Exoglossum_maxillingu  T.G.............CG...............................................T......G.......
MG570454.1_Pimephales_promelas_i  .................................................................T..............
MG570455.1_Notropis_atherinoides  .................................................................T..............
MG570456.1_Notropis_atherinoides  .................................................................T..............
MG570457.1_Pimephales_notatus_is  ...T.T...........G....T..........................................T..........G...
MG570458.1_Pimephales_notatus_is  ...T.T...........G....T..........................................T..........G...
MK421554.1_Parabramis_pekinensis  ................................................................................
MT333789.1_Notropis_lutipinnis_v  ..............G...G..............................................T..........G...
MT364325.1_Hybognathus_amarus_mi  ..............G..G...............................................T..........G...
MT501368.1_Gila_cypha_isolate_SN  ...................G............................................................
MT501369.1_Notropis_simus_pecose  ..............G..G..............G................................T.T............
MT501378.1_Hybognathus_amarus_is  ..............G..G...............................................T..........G...
MT501385.1_Notropis_jemezanus_vo  .................G...............................................T..........G...
MT501391.1_Rhinichthys_osculus_i  .................G..............G................................T..............
MT667239.1_Rhinichthys_osculus_t  .................G..............G................................T..............
MT667242.1_Luxilus_cornutus_vouc  .................................................................T..............
MW300340.1_Hybognathus_placitus_  .................................................................T.T........G...
MW300341.1_Hybognathus_placitus_  .................................................................T.T........G...
NC_013763.1_Mylocheilus_caurinus  .................................................................T..............
NC_033926.1_Opsopoeodus_emiliae_  ......................C.........................................................
NC_037008.1_Notropis_chalybaeus_  T................G...............................................T..........G...
NC_037009.1_Notropis_heterolepis  A.............G..................................................T..............
NC_037010.1_Rhinichthys_obtusus_  ...................G.........T...................................T..............
NC_037014.1_Notropis_hudsonius_i  ................C................................................T..............
NC_037015.1_Exoglossum_maxilling  T.G.............CG...............................................T......G.......
NC_054086.1_Ptychocheilus_lucius  ...................G............................................................
NC_054257.1_Gila_cypha_isolate_S  ...................G............................................................
NC_054259.1_Gila_nigrescens_isol  ...................G............................................................
NC_054260.1_Hybognathus_amarus_i  ..............G..G.......................................C.......T..........G...
NC_054262.1_Notropis_jemezanus_v  .................G...............................................T..........G...
Pimephales_notatus_R2S3_________  .................G....C..........................................T..............
Pimephales_tenellus_tenellu_R2S1  T.............G.C................................................T.T........G...
Pimephales_tenellus_parvice_R2S2  T.............G.C................................................T.T........G...
Pimephales_notatus_R1S1_________  .................G....C..........................................T..............
MG570452.1_Pimephales_promelas_i  .................................................................T..............
MG570452.1_Pimephales_promelas_S  .................................................................T..............

AB626850.1_Megalobrama_terminali  AGACCTTTAGTTTGAAACCCCGAAACCAGGTGAGCTACCCCGAGACAGCCTATTTAAATTTAGGGCTAACCCGTCTCTGT
AP010779.1_Mylocheilus_caurinus_  .....................................................G.T........................
AP011215.1_Gila_sp._1460_mitocho  ...........................G.........................A-TT.......................
AP011263.1_Scardinius_erythropht  .....................................................G.T........................
AP011267.1_Algansea_lacustris_mi  ...............T............A........................G-T-.......................
AP011268.1_Yuriria_alta_mitochon  ...T...........T.....................................A-T........................
AP011273.1_Hybognathus_nuchalis_  ...T...........T.....................................A-T........................
AP011274.1_Couesius_plumbeus_mit  ................G...........A........................A.T...C....................
AP011275.1_Platygobio_gracilis_m  ...T...........T.....................................G-T........................
AP011277.1_Erimystax_dissimilis_  ...............T.....................................A-T........................
AP011279.1_Pimephales_promelas_m  ...T...........T.....................................A-T........................
AP011280.1_Clinostomus_elongatus  ............................A........................G.T........................
AP012079.1_Luxilus_chrysocephalu  ...T...........T......................................-T........................
AP012080.1_Macrhybopsis_gelida_m  ...T...........T.....................................A-T........................
AP012083.1_Notropis_atherinoides  ...T...........T.....................................A-T........................
AP012084.1_Notropis_baileyi_mito  ...T...........T.....................................A-T........................
AP012087.1_Cyprinella_galactura_  ...T...........C....................................AA-T........................
AP012088.1_Hybopsis_lineapunctat  ...T...........T.....................................A-T...A....................
AP012090.1_Luxilus_cornutus_mito  ...T...........T.....................................A-T..........C.............
AP012091.1_Lythrurus_ardens_mito  ...T...........T.............A.......................A-T-.......................
AP012092.1_Lythrurus_fumeus_mito  ...T...........T.....................................A-T-.......................
AP012093.1_Lythrurus_lirus_mitoc  ...T...........T.....................................A-T-.......................
AP012094.1_Lythrurus_umbratilis_  ...T...........T.............A.......................A-T-.......................
AP012095.1_Macrhybopsis_meeki_mi  ...T...........C.....................................A-T........................
AP012097.1_Notropis_bifrenatus_m  ...T...........T....................................AG-T........................
AP012098.1_Pimephales_sp._MCZunc  ...T...........T.....................................A-T........................
AP012100.1_Notropis_telescopus_m  ...T...........T.....................................A-T........................
AP012101.1_Pimephales_notatus_mi  ...T...........T.....................................A-T........................
AP012102.1_Pimephales_vigilax_mi  ...T...........T.....................................A-T........................
AP012103.1_Pogonichthys_macrolep  .....................................................G.T...C....................
AP012106.1_Richardsonius_balteat  .....................................................G.T..........C.............
AP012108.1_Notropis_chrosomus_mi  ...T...........T.....................................A-T..........G.............
AY216542.1_Lythrurus_umbratilus_  ...T.........A.T.....................................A-T-..........G............
Pimephales_vigilax_R1S2_________  ...T...........T.....................................A-T........................
Pimephales_vigilax_R1S3_________  ...T...........T.....................................A-T........................
DQ536429.1_Notropis_stramineus_m  ...T...........T.....................................G-T........................
JX910141.1_Squaliobarbus_curricu  .......................................................T........................
KC351187.1_Squaliobarbus_curricu  .......................................................T........................
KT278765.1_Pimephales_promelas_m  ...T...........T.....................................A-T........................
KT289925.1_Pimephales_promelas_m  ...T...........T.....................................A-T........................
KT424924.1_Rhinichthys_osculus_m  ...............TG....................................G-T........................
KU200257.1_Chanodichthys_ilishae  ................................................................................
MF972070.1_Siphateles_bicolor_mo  .....................................................A-TT.......................
MG570407.1_Notropis_chalybaeus_v  ...T...........T.....................................A-T........................
MG570408.1_Notropis_bifrenatus_v  ...T...........T....................................AG-T........................
MG570413.1_Notropis_heterolepis_  ...T...........T.....................................A-C........................
MG570416.1_Rhinichthys_obtusus_v  ...............T.....................................G-T........................
MG570417.1_Rhinichthys_obtusus_v  ...............T.....................................G-T........................
MG570420.1_Pimephales_notatus_vo  ...T...........T.....................................A-T........................
MG570443.1_Notropis_hudsonius_is  ...T...........T.....................................A-T..........A.............
MG570444.1_Rhinichthys_atratulus  ...............T.....................................G-T........................
MG570445.1_Rhinichthys_atratulus  ...............T.....................................G-T........................
MG570447.1_Luxilus_cornutus_isol  ...T...........T.....................................A-T........................
MG570449.1_Luxilus_cornutus_isol  ...T...........T.....................................A-T........................
MG570450.1_Pimephales_notatus_is  ...T...........T.....................................A-T........................
MG570451.1_Notropis_bifrenatus_i  ...T...........T....................................AG-T........................
MG570453.1_Exoglossum_maxillingu  ...............T.....................................A-T........................
MG570454.1_Pimephales_promelas_i  ...T...........T.....................................A-T........................
MG570455.1_Notropis_atherinoides  ...T...........T.....................................A-T........................
MG570456.1_Notropis_atherinoides  ...T...........T.T...................................A-T........................
MG570457.1_Pimephales_notatus_is  ...T...........T.....................................A-T........................
MG570458.1_Pimephales_notatus_is  ...T...........T.....................................A-T........................
MK421554.1_Parabramis_pekinensis  ................................................................................
MT333789.1_Notropis_lutipinnis_v  ...T...........T.....................................A-T..........G.............
MT364325.1_Hybognathus_amarus_mi  ...............T.....................................A-T........................
MT501368.1_Gila_cypha_isolate_SN  ............................A........................A-TT.......................
MT501369.1_Notropis_simus_pecose  ...T...........C.....................................A-T...G....................
MT501378.1_Hybognathus_amarus_is  ...............T.....................................A-T........................
MT501385.1_Notropis_jemezanus_vo  ...T...........TGT...................................A-T........................
MT501391.1_Rhinichthys_osculus_i  ...............T.....................................G-T........................
MT667239.1_Rhinichthys_osculus_t  ...............T.....................................G-T........................
MT667242.1_Luxilus_cornutus_vouc  ...T...........T.....................................A-T........................
MW300340.1_Hybognathus_placitus_  ...T...........T.....................................A-T-.......................
MW300341.1_Hybognathus_placitus_  ...T...........T.....................................A-T-.......................
NC_013763.1_Mylocheilus_caurinus  .....................................................G.T........................
NC_033926.1_Opsopoeodus_emiliae_  ...T...........C....................................AA-T..........C.............
NC_037008.1_Notropis_chalybaeus_  ...T...........T.....................................A-T........................
NC_037009.1_Notropis_heterolepis  ...T...........T.....................................A-C........................
NC_037010.1_Rhinichthys_obtusus_  ...............T.....................................G-T........................
NC_037014.1_Notropis_hudsonius_i  ...T...........T.....................................A-T..........A.............
NC_037015.1_Exoglossum_maxilling  ...............T.....................................A-T........................
NC_054086.1_Ptychocheilus_lucius  .....................................................A-TT.......................
NC_054257.1_Gila_cypha_isolate_S  ............................A........................A-TT.......................
NC_054259.1_Gila_nigrescens_isol  ...........................G.........................A-CT.......................
NC_054260.1_Hybognathus_amarus_i  ...............T.....................................A-T........................
NC_054262.1_Notropis_jemezanus_v  ...T...........TGT...................................A-T........................
Pimephales_notatus_R2S3_________  ...T...........T.....................................A-T........................
Pimephales_tenellus_tenellu_R2S1  ...T...........T.....................................G-T........................
Pimephales_tenellus_parvice_R2S2  ...T...........T.............................T.......G-T........................
Pimephales_notatus_R1S1_________  ...T...........T.....................................A-T........................
MG570452.1_Pimephales_promelas_i  ...T...........T.....................................A-T........................
MG570452.1_Pimephales_promelas_S  ...T...........T.....................................A-T........................

AB626850.1_Megalobrama_terminali  GGCAAAAGAGTGGGAAGAGCTCCGGGTAGAAGTGACAGACCTACCGAACCTGGTGATAGCTGGTTGCCTGAGAAGTGGAT
AP010779.1_Mylocheilus_caurinus_  ................................................................................
AP011215.1_Gila_sp._1460_mitocho  .................................................................AT.............
AP011263.1_Scardinius_erythropht  ................................................................................
AP011267.1_Algansea_lacustris_mi  .................................................T...................A....A..A..
AP011268.1_Yuriria_alta_mitochon  ..........................................................................T..A..
AP011273.1_Hybognathus_nuchalis_  .....................................................................A....A..A..
AP011274.1_Couesius_plumbeus_mit  .................................................T..............................
AP011275.1_Platygobio_gracilis_m  ......................................................................G...A..A..
AP011277.1_Erimystax_dissimilis_  .....................................................................A....A.....
AP011279.1_Pimephales_promelas_m  ..................A..................................................AG......A..
AP011280.1_Clinostomus_elongatus  ......................................................................G.........
AP012079.1_Luxilus_chrysocephalu  .....................................................................A....A..A..
AP012080.1_Macrhybopsis_gelida_m  ..........................................................................A..A..
AP012083.1_Notropis_atherinoides  .....................................................................A....A..A..
AP012084.1_Notropis_baileyi_mito  ..........................................................................A..A..
AP012087.1_Cyprinella_galactura_  .....................................................................A....A..A..
AP012088.1_Hybopsis_lineapunctat  .....................................................................A....A.....
AP012090.1_Luxilus_cornutus_mito  .....................................................................A....A..A..
AP012091.1_Lythrurus_ardens_mito  .....................................................................A..........
AP012092.1_Lythrurus_fumeus_mito  .....................................................................A....A..A..
AP012093.1_Lythrurus_lirus_mitoc  .....................................................................A.......A..
AP012094.1_Lythrurus_umbratilis_  .....................................................................A..........
AP012095.1_Macrhybopsis_meeki_mi  .....................................................................A....A..A..
AP012097.1_Notropis_bifrenatus_m  .....................................................................A....A..A..
AP012098.1_Pimephales_sp._MCZunc  .....................................................................AG...A..A..
AP012100.1_Notropis_telescopus_m  ................................C....................................A....A..A..
AP012101.1_Pimephales_notatus_mi  .....................................................................AG...A..A..
AP012102.1_Pimephales_vigilax_mi  .....................................................................AG...A..A..
AP012103.1_Pogonichthys_macrolep  ......................................................................G.........
AP012106.1_Richardsonius_balteat  ................................................................................
AP012108.1_Notropis_chrosomus_mi  .....................................................................A.......A..
AY216542.1_Lythrurus_umbratilus_  .....................................................................A..........
Pimephales_vigilax_R1S2_________  .....................................................................AG...A..A..
Pimephales_vigilax_R1S3_________  .....................................................................AG...A..A..
DQ536429.1_Notropis_stramineus_m  .....................................................................AG...A..A..
JX910141.1_Squaliobarbus_curricu  ................................................................................
KC351187.1_Squaliobarbus_curricu  ................................................................................
KT278765.1_Pimephales_promelas_m  ..................A..................................................AG...A..A..
KT289925.1_Pimephales_promelas_m  ..................A..................................................AG...A..A..
KT424924.1_Rhinichthys_osculus_m  .........................................................................GA.....
KU200257.1_Chanodichthys_ilishae  .......................................................................A........
MF972070.1_Siphateles_bicolor_mo  ..................................................................T.............
MG570407.1_Notropis_chalybaeus_v  ...................................T.............................A...A....A..A..
MG570408.1_Notropis_bifrenatus_v  .....................................................................A....A..A..
MG570413.1_Notropis_heterolepis_  .....................................................................A....A..A..
MG570416.1_Rhinichthys_obtusus_v  ................................................................................
MG570417.1_Rhinichthys_obtusus_v  ................................................................................
MG570420.1_Pimephales_notatus_vo  .....................................................................AG...A..A..
MG570443.1_Notropis_hudsonius_is  ..............................G....T.T...............................AG...A..A..
MG570444.1_Rhinichthys_atratulus  ......................................................................G.........
MG570445.1_Rhinichthys_atratulus  ......................................................................G.........
MG570447.1_Luxilus_cornutus_isol  .....................................................................A....A..A..
MG570449.1_Luxilus_cornutus_isol  .....................................................................A....A..A..
MG570450.1_Pimephales_notatus_is  .....................................................................AG...A..A..
MG570451.1_Notropis_bifrenatus_i  .....................................................................A....A..A..
MG570453.1_Exoglossum_maxillingu  .....................................................................A....A.....
MG570454.1_Pimephales_promelas_i  ..................A..................................................AG...A..A..
MG570455.1_Notropis_atherinoides  .....................................................................A....A..A..
MG570456.1_Notropis_atherinoides  .....................................................................A....A..A..
MG570457.1_Pimephales_notatus_is  .....................................................................AG...A..A..
MG570458.1_Pimephales_notatus_is  .....................................................................AG...A..A..
MK421554.1_Parabramis_pekinensis  ................................................................................
MT333789.1_Notropis_lutipinnis_v  .....................................................................A....A..A..
MT364325.1_Hybognathus_amarus_mi  ...............G..........................................................A..A..
MT501368.1_Gila_cypha_isolate_SN  ..................................................................T.............
MT501369.1_Notropis_simus_pecose  .....................................................................A....A..A..
MT501378.1_Hybognathus_amarus_is  ..........................................................................A..A..
MT501385.1_Notropis_jemezanus_vo  ..........................................................................A..A..
MT501391.1_Rhinichthys_osculus_i  .........................................................................GA.....
MT667239.1_Rhinichthys_osculus_t  .........................................................................GA.....
MT667242.1_Luxilus_cornutus_vouc  .....................................................................A....A..A..
MW300340.1_Hybognathus_placitus_  .....................................................................A....A.....
MW300341.1_Hybognathus_placitus_  .....................................................................A....A.....
NC_013763.1_Mylocheilus_caurinus  ................................................................................
NC_033926.1_Opsopoeodus_emiliae_  ......................T..............................................A....A.....
NC_037008.1_Notropis_chalybaeus_  ...................................T.............................A...A....A..A..
NC_037009.1_Notropis_heterolepis  .....................................................................A....A..A..
NC_037010.1_Rhinichthys_obtusus_  ................................................................................
NC_037014.1_Notropis_hudsonius_i  ..............................G....T.T...............................AG...A..A..
NC_037015.1_Exoglossum_maxilling  .....................................................................A....A.....
NC_054086.1_Ptychocheilus_lucius  .................................................................AT.............
NC_054257.1_Gila_cypha_isolate_S  ..................................................................T.............
NC_054259.1_Gila_nigrescens_isol  .................................................................AT.............
NC_054260.1_Hybognathus_amarus_i  ...............G..........................................................A..A..
NC_054262.1_Notropis_jemezanus_v  ..........................................................................A..A..
Pimephales_notatus_R2S3_________  .....................................................................AG...A..A..
Pimephales_tenellus_tenellu_R2S1  .....................................................................AG...A.....
Pimephales_tenellus_parvice_R2S2  .....................................................................AG...A.....
Pimephales_notatus_R1S1_________  .....................................................................AG...A..A..
MG570452.1_Pimephales_promelas_i  ..................A..................................................AG...A..A..
MG570452.1_Pimephales_promelas_S  ..................A..................................................AG......A..

AB626850.1_Megalobrama_terminali  AGAAGTTCAGCCTCGTA-CACCCCAAATCAA--AAATATAACAT-TAAGACA-ATAAGGGAAACATACGAGAGTTAGTTA
AP010779.1_Mylocheilus_caurinus_  ...............C.-.........C...G-...C...T...-C....T.-CC........A...............G
AP011215.1_Gila_sp._1460_mitocho  ..............A..-T.......G....C-.T.....TTG.-.....T.-T.........T...T...........G
AP011263.1_Scardinius_erythropht  ...............CG-T......G.C...G-.......C...-....GTG-T.T.......T.C..............
AP011267.1_Algansea_lacustris_mi  ...............C.-......G......G-...C.C.TTC.-C....T.--..........G..............G
AP011268.1_Yuriria_alta_mitochon  ...............C.-.....TT......G-.....C.C...CC....T.--.T.T.....T...............G
AP011273.1_Hybognathus_nuchalis_  ................T-.....TT.....CA-.....C.TA..-......G--.T.T...T.T...............G
AP011274.1_Couesius_plumbeus_mit  ...............C.-.........C...T-.......T...-.....T.-C.........T..G............G
AP011275.1_Platygobio_gracilis_m  ...............C.-.....TT......G-...C...C.G.-C......--.T.T.....A...............G
AP011277.1_Erimystax_dissimilis_  ...............C.-.G...........G-G..C...T..C-C....T.--C.T.A....AG..............G
AP011279.1_Pimephales_promelas_m  ...............C.-.....TT......A-.T.....T...-.......--.T.T.....................G
AP011280.1_Clinostomus_elongatus  .................-.C.......C...G-.G.G...T..C-C....T.-C.........A................
AP012079.1_Luxilus_chrysocephalu  ...............C.-.....TT......A-G..C.C.T..C-C......--.T.T......G..............G
AP012080.1_Macrhybopsis_gelida_m  ...............C.-.....TT......A-C....C.TT.C-.....T---.C.T.....A...............G
AP012083.1_Notropis_atherinoides  ...............C.-.G...TT......G-.....C.T...-C....T.--.T.T...T.T...............G
AP012084.1_Notropis_baileyi_mito  ...............C.-.....TT......G-.....C.T...-C......----CT........G............G
AP012087.1_Cyprinella_galactura_  ...............C.-.....TT......A-G..C.C.T...-..G..A.-T.T.T.....AG..............G
AP012088.1_Hybopsis_lineapunctat  ...............C.-.....TT......G-..GC.C.-...-C....T.--.T.T.....A...............G
AP012090.1_Luxilus_cornutus_mito  ...............C.-.....TT......G-...C.C.T...-C......--.T.T......G..............G
AP012091.1_Lythrurus_ardens_mito  ...............C.-T....TTC.....G-..G....T...-C......--.-.T.....TG..............G
AP012092.1_Lythrurus_fumeus_mito  ...............C.-.G...TT....G.G-..G....C...-C....TG--A-.T.....TG..............G
AP012093.1_Lythrurus_lirus_mitoc  ...............C.-T....TTC.....G-..GC...T...-C......--A-.T.....TG..............G
AP012094.1_Lythrurus_umbratilis_  ...............C.-T....TTC.....G-..G....T...-C......--.-.T.....TG..............G
AP012095.1_Macrhybopsis_meeki_mi  ...............C.-.....TT......A-C..C..GCT.C-.....T---.T.T.....AGC.............G
AP012097.1_Notropis_bifrenatus_m  ...............C.-.G...TT......A-...C.C.T.G.-.......--CT.T........G............G
AP012098.1_Pimephales_sp._MCZunc  ...............C.-.....TT....G.A-.G.C.C.TT..-C......--CTGT......G..............G
AP012100.1_Notropis_telescopus_m  ...............C.-.....TC.G....G-.G...C.T..C-.......--.C.T.....TG..............G
AP012101.1_Pimephales_notatus_mi  ...............C.-.....TT....G.A-.G.C...T...-C......--CTGT......G..............G
AP012102.1_Pimephales_vigilax_mi  .................-.....T..G...GA-.......CA.A-.......--CT.T......G..T...........G
AP012103.1_Pogonichthys_macrolep  ..............AC.-.G.......C...A-G..C...T...-C....T.-CC.....T..A..G............G
AP012106.1_Richardsonius_balteat  .................-.C.....G...GGA-.G.....T..C-C....T.-C.......G.A................
AP012108.1_Notropis_chrosomus_mi  ...............C.-.....TT......G-...C...C...-C.G..T.---T.T.....TG..............G
AY216542.1_Lythrurus_umbratilus_  ...............C.-.....TTC.....G-.......T...-C......--.N.T.....TG..............G
Pimephales_vigilax_R1S2_________  .................-.....T..G...GA-.......CA.A-.......--CT.T......G..T...........G
Pimephales_vigilax_R1S3_________  .................-.....T..G...GA-.......CA.A-.......--CT.T......G..T...........G
DQ536429.1_Notropis_stramineus_m  ...............C.C.C...TT....G.A-...CGC.TT..-C....TG--CT.T.....TG.G............G
JX910141.1_Squaliobarbus_curricu  .................-.............AT.....C.....-.......AC.........T................
KC351187.1_Squaliobarbus_curricu  .................-.............AT.....C.....-.......AC.........T................
KT278765.1_Pimephales_promelas_m  ...............C.-.....TT......G-.T...C.T...-C......--.T.T.....T...............G
KT289925.1_Pimephales_promelas_m  ...............C.-.....TT......A-.T.....T...-.......--.T.T.....................G
KT424924.1_Rhinichthys_osculus_m  ...............C.-.C...........G-.G.A...T...-C....T.CT.T.A..G..AG.GT...........T
KU200257.1_Chanodichthys_ilishae  .................-.......G.....A-...C.......-.......--C.........................
MF972070.1_Siphateles_bicolor_mo  ..............A.T-.G...........G-.TG....TT..-.....T.-C..T......T...T...........G
MG570407.1_Notropis_chalybaeus_v  ...............C.-.....T......GG-........T.C-.......--.T.A........G............G
MG570408.1_Notropis_bifrenatus_v  ...............C.-.G...TT......A-...C.C.T.G.-.......--CT.T........G............G
MG570413.1_Notropis_heterolepis_  ...............CT-.....TT......G--..C...T.G.-.......--CTGT......G.G............G
MG570416.1_Rhinichthys_obtusus_v  ...............C.-.C..........GA-.G.AG..T..C-C....TG-C.T.A..G..AG..............G
MG570417.1_Rhinichthys_obtusus_v  ...............C.-.C..........GA-.G.AG..T..C-C....TG-C.T.A..G..AG..............G
MG570420.1_Pimephales_notatus_vo  ...............C.-.....TT....G.A-.G.C.C.TT..-C......--CTGT......G..............G
MG570443.1_Notropis_hudsonius_is  ...............C.-T....TT......A-...C...T...-C....T.--.TGT......................
MG570444.1_Rhinichthys_atratulus  ...............C.-.C...........G-.G.AG..TT..-C....TG-C.T.A..G.GAG..............G
MG570445.1_Rhinichthys_atratulus  ...............C.-.C...........G-.G.AG..TT..-C....TG-C.T.A..G.GAG..............G
MG570447.1_Luxilus_cornutus_isol  ...............C.-.....TT......G-...C.C.T..C-C......--.T.T......G..............G
MG570449.1_Luxilus_cornutus_isol  ...............C.-.....TT......G-...C.C.T..C-C......--.T.T......G..............G
MG570450.1_Pimephales_notatus_is  ...............C.-.....TT....G.A-.G.C.C.TT..-C......--CTGT......G..............G
MG570451.1_Notropis_bifrenatus_i  ...............C.-.G...TT......A-...C.C.T.G.-.......--CT.T........G............G
MG570453.1_Exoglossum_maxillingu  ...............C.-.G...........G-G..C...T..C-C....T.--C.T.A....AG..............G
MG570454.1_Pimephales_promelas_i  ...............C.-.G...TT......A-.T.....T...-.......--.T.T.....................G
MG570455.1_Notropis_atherinoides  ........G......C.-.G...TT......G-...C.C.T...-C....T.--.T.T...T.T...............G
MG570456.1_Notropis_atherinoides  ...............C.-.G...TT......G-.....C.T...-C....T.--.T.T...T.T...............G
MG570457.1_Pimephales_notatus_is  ...............C.-.....TT....G.A-.G.C.C.TT..-C......--CTGT......G..............G
MG570458.1_Pimephales_notatus_is  ...............C.-.....TT....G.A-.G.C.C.TT..-C......--CTGT......G..............G
MK421554.1_Parabramis_pekinensis  .................-.............--...........-.......-...........................
MT333789.1_Notropis_lutipinnis_v  ...............C.-.....TT......A-...C.C.T.G.-..G..T.---T.T......G..T............
MT364325.1_Hybognathus_amarus_mi  .................-.....TT......G-.....C.TG..-C.....G--.T.T...T....G............G
MT501368.1_Gila_cypha_isolate_SN  ..............A..-.............T-.TG....TT..-.....T.-C.G.......T...T...........G
MT501369.1_Notropis_simus_pecose  ...............C.-.....TT......A-C...CC.T.G.-.......----CT......G..............G
MT501378.1_Hybognathus_amarus_is  .................-.....TT......G-.....C.TG..-C.....G--.T.T...T....G............G
MT501385.1_Notropis_jemezanus_vo  ...............C.-.....TT......G-...C.C.T...-C....T.--C..T...T.T...............G
MT501391.1_Rhinichthys_osculus_i  ...............C.-.T...........G-...G...T..C-C....T.CT.T.A..G..AG.GT...........G
MT667239.1_Rhinichthys_osculus_t  ...............C.-.T...........G-...G...T..C-C....T.CT.T.A..G..AG.GT...........G
MT667242.1_Luxilus_cornutus_vouc  ...............C.-.....TT......G-...C.C.T..C-C......--.T.T......G..............G
MW300340.1_Hybognathus_placitus_  ...............C.-.....TT......G-.......TAG.-C.....G--.-.A...T.T..G............G
MW300341.1_Hybognathus_placitus_  ...............C.-.....TT......G-.......TAG.-C.....G--.-.A...T.T..G............G
NC_013763.1_Mylocheilus_caurinus  ...............C.-.........C...G-...C...T...-C....T.-CC........A...............G
NC_033926.1_Opsopoeodus_emiliae_  .................-.C...TT......--.......TT..-.....----CT.C...G.TG...............
NC_037008.1_Notropis_chalybaeus_  ...............C.-.....T......GG-........T.C-.......--.T.A........G............G
NC_037009.1_Notropis_heterolepis  ...............CT-.....TT......G--..C...T.G.-.......--CTGT......G.G............G
NC_037010.1_Rhinichthys_obtusus_  ...............C.-.C..........GA-.G.AG..T..C-C....TG-C.T.A..G..AG..............G
NC_037014.1_Notropis_hudsonius_i  ...............C.-T....TT......A-...C...T...-C....T.--.TGT......................
NC_037015.1_Exoglossum_maxilling  ...............C.-.G...........G-G..C...T..C-C....T.--C.T.A....AG..............G
NC_054086.1_Ptychocheilus_lucius  ............C.A..-.............C-.TG....TT..-.....T.-C.............T...........G
NC_054257.1_Gila_cypha_isolate_S  ..............A..-.............T-.TG....TT..-.......-C.G.......T...T...........G
NC_054259.1_Gila_nigrescens_isol  ..............A..-.............T-.T.....CT..-.....T.-T.......G.T...T...........G
NC_054260.1_Hybognathus_amarus_i  .................-.....TT......G-.....C.TG..-C.....G--.T.T...T....G............G
NC_054262.1_Notropis_jemezanus_v  ...............C.-.....TT......G-..GC.C.T...-C....T.--C..T...T.T...............G
Pimephales_notatus_R2S3_________  ...............C.-.....TT......A-G..C...C...-C......--.T.T......G..............G
Pimephales_tenellus_tenellu_R2S1  ...............C.-.....T..G....C-.......TT..-..G....----.T.....................G
Pimephales_tenellus_parvice_R2S2  ...............C.-.....T..G....C-.......TT..-..G....----.T.....................G
Pimephales_notatus_R1S1_________  ...............C.-.....TT......A-G..C...C...-C......--.T.T......G..............G
MG570452.1_Pimephales_promelas_i  ...............C.-.....TT......A-.T.....T...-.......--.T.T.....................G
MG570452.1_Pimephales_promelas_S  ...............C.-.....TT......A-.T.....T...-.......--.T.T.....................G

AB626850.1_Megalobrama_terminali  AAGGGGGTACAGCCCCTCTAACAAAGGATACAACC-TTCACAGGAGGATAAAGATCATAATATATAAAACATACTGTTTC
AP010779.1_Mylocheilus_caurinus_  .................T.................-..........................................CT
AP011215.1_Gila_sp._1460_mitocho  ..A............T.T.................-..T.......A................G...............T
AP011263.1_Scardinius_erythropht  .................T.G...............-..T................................C......CT
AP011267.1_Algansea_lacustris_mi  .................T.................-..........................A.C....T........CT
AP011268.1_Yuriria_alta_mitochon  .................T....G............-..A....................G..A....G.T.C......CT
AP011273.1_Hybognathus_nuchalis_  .................T.................-..T.......................A......T.........T
AP011274.1_Couesius_plumbeus_mit  .................T.................-.......................G..C.C.............CT
AP011275.1_Platygobio_gracilis_m  .................T.................-..T..............................T........CT
AP011277.1_Erimystax_dissimilis_  .................T.................-..T................................C......CT
AP011279.1_Pimephales_promelas_m  .................T.................-..T.......................AG.....T........CT
AP011280.1_Clinostomus_elongatus  .................T.................-..T........................G..............CT
AP012079.1_Luxilus_chrysocephalu  .................T.................-..T.......................A......T........CT
AP012080.1_Macrhybopsis_gelida_m  .................T.................-..T..............................T.C......CT
AP012083.1_Notropis_atherinoides  .................T.................-..A......................TA......T........CT
AP012084.1_Notropis_baileyi_mito  .................T.................-..........................AC.....T........CT
AP012087.1_Cyprinella_galactura_  .................T.................-..TG......................A....G.T........CT
AP012088.1_Hybopsis_lineapunctat  .................T.................-..T....................G..A......T.........T
AP012090.1_Luxilus_cornutus_mito  .................T.................-..T....................C..AG.....T........CT
AP012091.1_Lythrurus_ardens_mito  .................T.................-..........................A....G..........CT
AP012092.1_Lythrurus_fumeus_mito  ..A............T.T.....G...........-..T.T.....................A....G.T........CT
AP012093.1_Lythrurus_lirus_mitoc  .................T.................-..........................A....G..........CT
AP012094.1_Lythrurus_umbratilis_  .................T.................-..........................A....G..........CT
AP012095.1_Macrhybopsis_meeki_mi  .................T.................-..T....................G.C................CT
AP012097.1_Notropis_bifrenatus_m  .................T.................-.......................G..A......T........CT
AP012098.1_Pimephales_sp._MCZunc  .................T.................-..T......................TA....G.T........CT
AP012100.1_Notropis_telescopus_m  .................T.................-..T.......................AG.....T........CT
AP012101.1_Pimephales_notatus_mi  .................T.................-..T......................TA....G.T........CT
AP012102.1_Pimephales_vigilax_mi  .................T.................-..T.......A...............AC.....T........CT
AP012103.1_Pogonichthys_macrolep  .................TC................-..........................................CT
AP012106.1_Richardsonius_balteat  .................T.................-..TG......................................CT
AP012108.1_Notropis_chrosomus_mi  .................T..........C......-..TG......................AG.....T........CT
AY216542.1_Lythrurus_umbratilus_  .................T.................-..........................A....G..........CT
Pimephales_vigilax_R1S2_________  .................T.................-..T.......A...............AC.....T........CT
Pimephales_vigilax_R1S3_________  .................T.................-..T.T.....A...............AC.....T........CT
DQ536429.1_Notropis_stramineus_m  .................T.................-..........................GG...G.T........CT
JX910141.1_Squaliobarbus_curricu  ...................................-..T........................................T
KC351187.1_Squaliobarbus_curricu  ...................................-..T........................................T
KT278765.1_Pimephales_promelas_m  .................T.................-..T.......................AG.....T........CT
KT289925.1_Pimephales_promelas_m  .................T.................-..T.......................AG.....T........CT
KT424924.1_Rhinichthys_osculus_m  .................TC................-........C......................G...C......CT
KU200257.1_Chanodichthys_ilishae  ...................................-...........................................T
MF972070.1_Siphateles_bicolor_mo  ..A............T.T.................T..T....................G...................T
MG570407.1_Notropis_chalybaeus_v  .................T.................-..........................AC.....T........CT
MG570408.1_Notropis_bifrenatus_v  .................T.................-.......................G..A......T........CT
MG570413.1_Notropis_heterolepis_  .................T.................-..........................A......T........CT
MG570416.1_Rhinichthys_obtusus_v  .................TC................-..TG......................C....G...C......CT
MG570417.1_Rhinichthys_obtusus_v  .................TC................-..TG......................C....G...C......CT
MG570420.1_Pimephales_notatus_vo  .................T.................-..T......................TA....G.T........CT
MG570443.1_Notropis_hudsonius_is  .................T.................-..G....................G..GG...G.T........CT
MG570444.1_Rhinichthys_atratulus  .................TC................-...............................G...C......CT
MG570445.1_Rhinichthys_atratulus  .................TC................-...G...........................G...C......CT
MG570447.1_Luxilus_cornutus_isol  .................T.................-..T....................C..A......T........CT
MG570449.1_Luxilus_cornutus_isol  .................T.................-..T....................C..A......T........CT
MG570450.1_Pimephales_notatus_is  .................T.................-..T......................TA....G.T........CT
MG570451.1_Notropis_bifrenatus_i  .................T.................-.......................G..A......T........CT
MG570453.1_Exoglossum_maxillingu  .................T.................-..T............................G...C......CT
MG570454.1_Pimephales_promelas_i  .................T....G............-..T.......................AG.....T........CT
MG570455.1_Notropis_atherinoides  .................T.................-..AG.....................TA....G.T........CT
MG570456.1_Notropis_atherinoides  .................T.................-..A......................TA......T........CT
MG570457.1_Pimephales_notatus_is  .................T.................-..T......................TA....G.T........CT
MG570458.1_Pimephales_notatus_is  .................T.................-..T......................TA....G.T........CT
MK421554.1_Parabramis_pekinensis  ...................................-............................................
MT333789.1_Notropis_lutipinnis_v  ..A............T.T.................-..T.......................A......T........CT
MT364325.1_Hybognathus_amarus_mi  .................T.................-..T.......................A......T........CT
MT501368.1_Gila_cypha_isolate_SN  ..A............T.T..G..............-..T.......A................G...............T
MT501369.1_Notropis_simus_pecose  .................T.................-..........................AG.....T........CT
MT501378.1_Hybognathus_amarus_is  .................T.................-..T.......................A......T........CT
MT501385.1_Notropis_jemezanus_vo  .................T.................-..AG.....................CA......T........CT
MT501391.1_Rhinichthys_osculus_i  .................TC................-...G....T......................G...C......CT
MT667239.1_Rhinichthys_osculus_t  .................TC................-...G....T......................G...C......CT
MT667242.1_Luxilus_cornutus_vouc  .................T.................-..T....................C..A......T........CT
MW300340.1_Hybognathus_placitus_  .................T.................-..T.......................G......T.CC.....CT
MW300341.1_Hybognathus_placitus_  .................T.................-..T.......................G......T.CC.....CT
NC_013763.1_Mylocheilus_caurinus  .................T.................-..........................................CT
NC_033926.1_Opsopoeodus_emiliae_  .................T.................-..T.......................G......T.A......AT
NC_037008.1_Notropis_chalybaeus_  .................T.................-..........................AC.....T........CT
NC_037009.1_Notropis_heterolepis  .................T.................-..........................A......T........CT
NC_037010.1_Rhinichthys_obtusus_  .................TC................-..TG......................C....G...C......CT
NC_037014.1_Notropis_hudsonius_i  .................T.................-..G....................G..GG...G.T........CT
NC_037015.1_Exoglossum_maxilling  .................T.................-..T............................G...C......CT
NC_054086.1_Ptychocheilus_lucius  ..A............T.T.................-..T.......A................G...............T
NC_054257.1_Gila_cypha_isolate_S  ..A............T.T..G..............-..T.......A................G...............T
NC_054259.1_Gila_nigrescens_isol  ..A............T.T.................-..TG......A................G...G...........T
NC_054260.1_Hybognathus_amarus_i  .................T.................-..T.......................A......T........CT
NC_054262.1_Notropis_jemezanus_v  .................T.................-..AG.....................CA......T........CT
Pimephales_notatus_R2S3_________  .................T.................-..T......................TAG...G.T........CT
Pimephales_tenellus_tenellu_R2S1  .................T.................-..T....A..................A......T..G.....C.
Pimephales_tenellus_parvice_R2S2  .................T.................-..T....A..................A......T..G.....C.
Pimephales_notatus_R1S1_________  .................T.................-..T......................TAG.....T........CT
MG570452.1_Pimephales_promelas_i  .................T.................-..T.......................AG.....T........CT
MG570452.1_Pimephales_promelas_S  .................T.................-..T.......................AG.....T........CT

AB626850.1_Megalobrama_terminali  AGTGGGCCTAAAAGCAGCCATCTAAATAGAAAGCGTTAAAGCTCAGACAGAAAGAAGTTTATTATACTGATAA-AAAATC
AP010779.1_Mylocheilus_caurinus_  ............G.......C.....C.........................G..............C.....-......
AP011215.1_Gila_sp._1460_mitocho  ...................................................................C.....-.C....
AP011263.1_Scardinius_erythropht  ............G.......C.....C........................................C.....-......
AP011267.1_Algansea_lacustris_mi  .........G..........C.....C.................G.......G...A........C.C.....-......
AP011268.1_Yuriria_alta_mitochon  .........G................C.................G.......G...A........T.C.....-......
AP011273.1_Hybognathus_nuchalis_  .........G.............G..CG................G....................T.C.....-......
AP011274.1_Couesius_plumbeus_mit  ....................C.....C.................C......G..............TC.....-G.....
AP011275.1_Platygobio_gracilis_m  .........G..........C.....C.................G.......G..............C.....-......
AP011277.1_Erimystax_dissimilis_  .........G..........C....GC.........................G...A..........C.....-......
AP011279.1_Pimephales_promelas_m  .........G..................................G....................C.C.....-......
AP011280.1_Clinostomus_elongatus  ....................C..............................................C.....-......
AP012079.1_Luxilus_chrysocephalu  .........G................C.................G.....G.G...A........T.C.....-......
AP012080.1_Macrhybopsis_gelida_m  .......T.G................C.................G......................C.....-......
AP012083.1_Notropis_atherinoides  .........G................C.................G.......C............C.C.....-......
AP012084.1_Notropis_baileyi_mito  .........G..G.............C.................G...........A........C.C.....-......
AP012087.1_Cyprinella_galactura_  .........G...............CC.................G.........G.A........C.C....GA......
AP012088.1_Hybopsis_lineapunctat  .........G...............CC.................G.......CA...........C.C....T-T.....
AP012090.1_Luxilus_cornutus_mito  .........G................C.................G.......G...A........C.C.....-......
AP012091.1_Lythrurus_ardens_mito  .........G.G.............GC.................G.........G..........C.C.....-......
AP012092.1_Lythrurus_fumeus_mito  .........G................C.................G....................C.C.....-......
AP012093.1_Lythrurus_lirus_mitoc  .........G...............GC.................G.........T..........C.C.G...G......
AP012094.1_Lythrurus_umbratilis_  .........G...............GC.................G.........G..........C.C.....-......
AP012095.1_Macrhybopsis_meeki_mi  .......T.G................C.................G......................C.....-.T....
AP012097.1_Notropis_bifrenatus_m  .........G................C.................G.......G...A........C.C.....-......
AP012098.1_Pimephales_sp._MCZunc  .........G................C.................G.......C...A........C.C.....-......
AP012100.1_Notropis_telescopus_m  .........G...............TC.................G...........A........C.C.....-......
AP012101.1_Pimephales_notatus_mi  .........G................C.................G.......C...A........C.C.....-......
AP012102.1_Pimephales_vigilax_mi  .........G..................................G....................C.C.....-C.....
AP012103.1_Pogonichthys_macrolep  ....................C....GC........................................C.....-......
AP012106.1_Richardsonius_balteat  ...........G........C.....C........................................C.....-.G.G..
AP012108.1_Notropis_chrosomus_mi  .........G................CG................G....................C.C.....-......
AY216542.1_Lythrurus_umbratilus_  .........G...............GC.................G.........G..........C.C.....-......
Pimephales_vigilax_R1S2_________  .........G..................................G....................C.C.....-C.....
Pimephales_vigilax_R1S3_________  .........G..................................G....................C.C.....-C.....
DQ536429.1_Notropis_stramineus_m  .........G...............TC.................G......C....A........T.C....G-G.....
JX910141.1_Squaliobarbus_curricu  ............G......................................G.....................A......
KC351187.1_Squaliobarbus_curricu  ............G......................................G.....................A......
KT278765.1_Pimephales_promelas_m  .........G..................................G......G.............C.C.....-......
KT289925.1_Pimephales_promelas_m  .........G..................................G....................C.C.....-......
KT424924.1_Rhinichthys_osculus_m  .........G..........C....GC.............................A..........C.....-.G....
KU200257.1_Chanodichthys_ilishae  ...................................................G.....................-......
MF972070.1_Siphateles_bicolor_mo  ...................................................................C.....-......
MG570407.1_Notropis_chalybaeus_v  .........G................C.................G...........A........C.C.....-......
MG570408.1_Notropis_bifrenatus_v  .........G................C.................G.......G...A........C.C.....-......
MG570413.1_Notropis_heterolepis_  .........G..........C.....C.................G...........A........C.C.....-......
MG570416.1_Rhinichthys_obtusus_v  .........G...............GC.........................GT..A..........C.....-.G....
MG570417.1_Rhinichthys_obtusus_v  .........G...............GC.........................GT..A..........C.....-.G....
MG570420.1_Pimephales_notatus_vo  .........G................C.................G.......C...A........C.C.....-......
MG570443.1_Notropis_hudsonius_is  .........G..........C....GC.................G.............C......C.C.....-...G..
MG570444.1_Rhinichthys_atratulus  .........G...............GC.........................G...A..........C.....A......
MG570445.1_Rhinichthys_atratulus  .........G...............GC.........................G...A..........C.....-......
MG570447.1_Luxilus_cornutus_isol  .........G................C.................G.......G...A........C.C.....-......
MG570449.1_Luxilus_cornutus_isol  .........G................C.................G.......G...A........C.C.....-......
MG570450.1_Pimephales_notatus_is  .........G................C.................G.......C...A........C.C.....-......
MG570451.1_Notropis_bifrenatus_i  .........G................C.................G.......G...A........C.C.....-......
MG570453.1_Exoglossum_maxillingu  .........G..........C....GC.........................G...A..........C.....-......
MG570454.1_Pimephales_promelas_i  .........G..................................G....................C.C.....-......
MG570455.1_Notropis_atherinoides  .........G................C.................G.......C............C.C.....-......
MG570456.1_Notropis_atherinoides  .........G................C.................G.......C............C.C.....-......
MG570457.1_Pimephales_notatus_is  .........G................C.................G.......C...A........C.C.....-......
MG570458.1_Pimephales_notatus_is  .........G................C.................G.......C...A........C.C.....-......
MK421554.1_Parabramis_pekinensis  .........................................................................-......
MT333789.1_Notropis_lutipinnis_v  .........G..................................G.......G............C.C....G-......
MT364325.1_Hybognathus_amarus_mi  .........G................CG................G....................T.C.....-......
MT501368.1_Gila_cypha_isolate_SN  ....................C..............................................C.....-......
MT501369.1_Notropis_simus_pecose  .........G................C.................G.......C...A........C.C.....-GG....
MT501378.1_Hybognathus_amarus_is  .........G.............G..CG................G....................T.C.....-......
MT501385.1_Notropis_jemezanus_vo  .........G................C.................G.G.....G............C.C.....-......
MT501391.1_Rhinichthys_osculus_i  .........G..........C....GC.............................A..........C.....-G.....
MT667239.1_Rhinichthys_osculus_t  .........G..........C....GC.............................A..........C.....-G.....
MT667242.1_Luxilus_cornutus_vouc  .........G................C.................G.......G...A........C.C.....-......
MW300340.1_Hybognathus_placitus_  .........G................CG................G.......C............T.C.....-......
MW300341.1_Hybognathus_placitus_  .........G................CG................G.......C............T.C.....-......
NC_013763.1_Mylocheilus_caurinus  ............G.......C.....C.........................G..............C.....-......
NC_033926.1_Opsopoeodus_emiliae_  .........G.........................................G..G.A........C.C.....-.T....
NC_037008.1_Notropis_chalybaeus_  .........G................C.................G...........A........C.C.....-......
NC_037009.1_Notropis_heterolepis  .........G..........C.....C.................G...........A........C.C.....-......
NC_037010.1_Rhinichthys_obtusus_  .........G...............GC.........................GT..A..........C.....-.G....
NC_037014.1_Notropis_hudsonius_i  .........G..........C....GC.................G.............C......C.C.....-...G..
NC_037015.1_Exoglossum_maxilling  .........G..........C....GC.........................G...A..........C.....-......
NC_054086.1_Ptychocheilus_lucius  ....................C.......................G......G...............C.....-......
NC_054257.1_Gila_cypha_isolate_S  ....................C..............................................C.....-......
NC_054259.1_Gila_nigrescens_isol  ....................C...C..........................................C.....-......
NC_054260.1_Hybognathus_amarus_i  .........G................CG................G....................T.C.....-......
NC_054262.1_Notropis_jemezanus_v  .........G................C.................G.......G............C.C.....-......
Pimephales_notatus_R2S3_________  .........G...............GC.................G.......C............C.C.....-......
Pimephales_tenellus_tenellu_R2S1  .........G.............G................................A........C.C.....-......
Pimephales_tenellus_parvice_R2S2  .........G..............................................A........C.C.....-......
Pimephales_notatus_R1S1_________  .........G...............GC.................G.......C............C.C.....-......
MG570452.1_Pimephales_promelas_i  .........G..................................G....................C.C.....-......
MG570452.1_Pimephales_promelas_S  .........G.............G....................G......G.............C.C.....-......

AB626850.1_Megalobrama_terminali  TTATTCCCCTAACAATATCAGGCTAACCCATGCCCGCATGGAAGAAATTATGCTAAAATGAGTAACAAGAAGACCTGCTC
AP010779.1_Mylocheilus_caurinus_  ...C........TTG........C.....................G..................................
AP011215.1_Gila_sp._1460_mitocho  .....T......TT.......ATC.GT.......AA.........G.........G......................A.
AP011263.1_Scardinius_erythropht  ...C........TT.........C..........AA........GG..................................
AP011267.1_Algansea_lacustris_mi  ...C.........TG...T....C...........C......T..G.C.......G..................TA.A..
AP011268.1_Yuriria_alta_mitochon  .............TG...T....C...........A.....GT..G.C.............................A..
AP011273.1_Hybognathus_nuchalis_  ...C.........TG...T....C..........TA.....GT..G.C..........................T..A..
AP011274.1_Couesius_plumbeus_mit  ............GT.......A.C...........C.........G..................................
AP011275.1_Platygobio_gracilis_m  ...C........TTG........C...........A......T..G.C.............................A..
AP011277.1_Erimystax_dissimilis_  ...C........TT....T....CG.........TA.........G.............................CAA..
AP011279.1_Pimephales_promelas_m  ...C.........TC..CT....C.G.........A.....GT..G.C.........................TT..A..
AP011280.1_Clinostomus_elongatus  ...C........TT.........C..........TA......................................T.....
AP012079.1_Luxilus_chrysocephalu  ...C.........TG...T....C..........TA.....GT..G.C..........................T..A..
AP012080.1_Macrhybopsis_gelida_m  ............TT....T....CG.........TA.....GT..G............................T..A..
AP012083.1_Notropis_atherinoides  ...C.........TG...T....C..........TA.....GT..G.C..........................TC.A..
AP012084.1_Notropis_baileyi_mito  ...C.........TG........C...........A.....GT..G.C..........................T..A..
AP012087.1_Cyprinella_galactura_  ...C........TTG...T....C..T........A......T..G.CC................T..........AA..
AP012088.1_Hybopsis_lineapunctat  ...C.......G.TG...T....C...........A......T..G.C..........................T..A..
AP012090.1_Luxilus_cornutus_mito  ...C.........TG...T....C..........TA.....GT..G.C..........................T..A..
AP012091.1_Lythrurus_ardens_mito  ...C.........TG...T....C...........A.....GT..G.C..........................T..A..
AP012092.1_Lythrurus_fumeus_mito  ...C.........TG...T....C..........TA.....GT..G.C..........................T..A..
AP012093.1_Lythrurus_lirus_mitoc  ...C.........T....T....CG................GT..G.C..........................T..A..
AP012094.1_Lythrurus_umbratilis_  ...C.........TG...T....C...........A.....GT..G.C..........................T..A..
AP012095.1_Macrhybopsis_meeki_mi  ............T.....T....C..........TA.....GT..G...............................A..
AP012097.1_Notropis_bifrenatus_m  ...C.........TG...T....C...........A.....GT..G.C..........................T..A..
AP012098.1_Pimephales_sp._MCZunc  ...C........TTG..CT....C...........C.....GT..G.C.............................A..
AP012100.1_Notropis_telescopus_m  ...C.........T....T....C...........A.....GT..G.C..........................TC.A..
AP012101.1_Pimephales_notatus_mi  ...C........TTG..CT....C...........C.....GT..G.C.............................A..
AP012102.1_Pimephales_vigilax_mi  ...C.T......TTG..CT....C..T........A....A.T..G.C.............................A..
AP012103.1_Pogonichthys_macrolep  ...C........TT...C.....C...........A.........G..................................
AP012106.1_Richardsonius_balteat  ...C........TT.........C...........A......................................T.....
AP012108.1_Notropis_chrosomus_mi  ...C.......G.TG...T....C...........A.....GT..G.C..........................T..A..
AY216542.1_Lythrurus_umbratilus_  ...C.........TG...T....CG..........A.....NT..G............................T..A..
Pimephales_vigilax_R1S2_________  ...C.T......TTG..CT....C..T........A....A.T..G.C.............................A..
Pimephales_vigilax_R1S3_________  ...C.T......TTG..CT....C..T........A......T..G.C.............................A..
DQ536429.1_Notropis_stramineus_m  ...C......T..TG..CTG...C.................GT..G.C..........................T..A..
JX910141.1_Squaliobarbus_curricu  ...........G.........A............TA............................................
KC351187.1_Squaliobarbus_curricu  ...........G......................TA............................................
KT278765.1_Pimephales_promelas_m  ...C.........TC..CT....C.G.........A.....GT..G.C.........................TT..A..
KT289925.1_Pimephales_promelas_m  ...C.........TC..CT....C.G.........A.....GT..G.C.........................TT..A..
KT424924.1_Rhinichthys_osculus_m  ...C........TT.........C...........A.....G...G...........................T...A..
KU200257.1_Chanodichthys_ilishae  ...................................A............................................
MF972070.1_Siphateles_bicolor_mo  ............TT.......ATC...........A.........G.........G................C..C..G.
MG570407.1_Notropis_chalybaeus_v  ...C.........TG...T....C..T.T......A......T..G.C.................T...........A..
MG570408.1_Notropis_bifrenatus_v  ...C.........TG...T....C...........A.....GT..G.C..........................T..A..
MG570413.1_Notropis_heterolepis_  ...C.......G.TG...T....C...........A.....GT..G.C..........................TC.A..
MG570416.1_Rhinichthys_obtusus_v  ...C.......GTT.........CG..........C.........G.........G.....................A..
MG570417.1_Rhinichthys_obtusus_v  ...C.......GTT.........CG..........C.........G.........G.....................A..
MG570420.1_Pimephales_notatus_vo  ...C........TTG..CT....C...........C.....GT..G.C.............................A..
MG570443.1_Notropis_hudsonius_is  ...C.......G.CG..CT....CG..........A.....GT..G.C..........................A..A..
MG570444.1_Rhinichthys_atratulus  ...C........TT...C.....C.....................G...............................A..
MG570445.1_Rhinichthys_atratulus  ...C........TT...C.....C.....................G...............................A..
MG570447.1_Luxilus_cornutus_isol  ...C.........TG...T....C...........A.....GT..G.C..........................T..A..
MG570449.1_Luxilus_cornutus_isol  ...C.........TG...T....C...........A.....GT..G.C..........................T..A..
MG570450.1_Pimephales_notatus_is  ...C........TTG..CT....C...........C.....GT..G.C.............................A..
MG570451.1_Notropis_bifrenatus_i  ...C.........TG...T....C...........A.....GT..G.C..........................T..A..
MG570453.1_Exoglossum_maxillingu  ...C........TT....T....CG.........TA.........G.............................CAA..
MG570454.1_Pimephales_promelas_i  ...C.........TC..CT....C.G.........A.....GT..G.C.........................TT..A..
MG570455.1_Notropis_atherinoides  ...C.........TG...T....C..........TA.....GT..G.C..........................TC.A..
MG570456.1_Notropis_atherinoides  ...C.........TG...T....C..........TA.....GT..G.C..........................TC.A..
MG570457.1_Pimephales_notatus_is  ...C........TTG..CT....C...........C.....GT..G.C.............................A..
MG570458.1_Pimephales_notatus_is  ...C........TTG..CT....C...........C.....GT..G.C.............................A..
MK421554.1_Parabramis_pekinensis  ................................................................................
MT333789.1_Notropis_lutipinnis_v  ...C.........TG...T....C.................GT..G.C..........................T..A..
MT364325.1_Hybognathus_amarus_mi  ...C.........TG...T....C...........A.....GT..G.C..........................T..A..
MT501368.1_Gila_cypha_isolate_SN  .....T......TT.......AT...........AA...................G......................G.
MT501369.1_Notropis_simus_pecose  ...C.........TG...T....CG.........TA.....GT..G.C.......G..................T..A..
MT501378.1_Hybognathus_amarus_is  ...C.........TG...T....C...........A.....GT..G.C..........................T..A..
MT501385.1_Notropis_jemezanus_vo  ...C.........TG........C..........TA.....GT..G.C..........................TC.A..
MT501391.1_Rhinichthys_osculus_i  ............TT.......A.C...........A.....G...G...............................A..
MT667239.1_Rhinichthys_osculus_t  ............TT.......A.C...........A.....G...G...............................A..
MT667242.1_Luxilus_cornutus_vouc  ...C.........TG...T....C...........A.....GT..G.C..........................T..A..
MW300340.1_Hybognathus_placitus_  ...C.......G.TG...T....CG..........A.....GT..G.C..........................TC.A..
MW300341.1_Hybognathus_placitus_  ...C.......G.TG...T....CG..........A.....GT..G.C..........................TC.A..
NC_013763.1_Mylocheilus_caurinus  ...C........TTG........C.....................G..................................
NC_033926.1_Opsopoeodus_emiliae_  ...C........TTT...T....C....T.....TA.....GT..G.CC............................A..
NC_037008.1_Notropis_chalybaeus_  ...C.........TG...T....C..T.T......A......T..G.C.................T...........A..
NC_037009.1_Notropis_heterolepis  ...C.......G.TG...T....C...........A.....GT..G.C..........................TC.A..
NC_037010.1_Rhinichthys_obtusus_  ...C.......GTT.........CG..........C.........G.........G.....................A..
NC_037014.1_Notropis_hudsonius_i  ...C.......G.CG..CT....CG..........A.....GT..G.C..........................A..A..
NC_037015.1_Exoglossum_maxilling  ...C........TT....T....CG.........TA.........G.............................CAA..
NC_054086.1_Ptychocheilus_lucius  .....T......TC.......AT............A...................G......................A.
NC_054257.1_Gila_cypha_isolate_S  .....T......TT.......AT...........AA...................G......................G.
NC_054259.1_Gila_nigrescens_isol  .....T......TT.......ATC..........AA.........G.........G......................G.
NC_054260.1_Hybognathus_amarus_i  ...C.........TG...T....C...........A.....GT..G.C..........................T..A..
NC_054262.1_Notropis_jemezanus_v  ...C.........TG........C..........TA.....GT..G.C..........................TC.A..
Pimephales_notatus_R2S3_________  ...C........TTG..CT....C...........C.....GT..G.CC............................A..
Pimephales_tenellus_tenellu_R2S1  ............TTT..CT....C..TT.......A......T..G.C.........................A...A..
Pimephales_tenellus_parvice_R2S2  ............TTC..CT....C..TT.......A......T..G.C.........................A...A..
Pimephales_notatus_R1S1_________  ...C........TTG..CT....C...........C.....GT..G.CC............................A..
MG570452.1_Pimephales_promelas_i  ...C.........TC..CT....C.G.........A.....GT..G.C.........................TT..A..
MG570452.1_Pimephales_promelas_S  ...C.........TC..CT....C.G.........A.....GT..G.C.........................TT..A..

AB626850.1_Megalobrama_terminali  TTCTCCAAGCACAAGTGTAAACCAGATCGGACAAACCACTGGAAATTAACGAACCCAACCCAAGAGAGTAATGTGAACAA
AP010779.1_Mylocheilus_caurinus_  ......C.........................C...........T.......G.............G.C.G.........
AP011215.1_Gila_sp._1460_mitocho  ......TT..........................G.........C.....................G.C...........
AP011263.1_Scardinius_erythropht  ......C....................T....T.G.........C.....................G.CG..........
AP011267.1_Algansea_lacustris_mi  ......CGC..........G............C...........T.......G......TA.....G.C.C......T..
AP011268.1_Yuriria_alta_mitochon  ......CGC.......................C.........G.C.......G.......A.....G.C.T......T..
AP011273.1_Hybognathus_nuchalis_  ......CGC.......................CT..........T.......G.......A.....G.C.T......T..
AP011274.1_Couesius_plumbeus_mit  ......C......C.............T....C..........CC.....................G...G......T..
AP011275.1_Platygobio_gracilis_m  ......CGC..........G............C...........T.......G......TA.....G.C.T......T..
AP011277.1_Erimystax_dissimilis_  ......CGC.......................C...........T.......G.............G.C.G......T..
AP011279.1_Pimephales_promelas_m  ......CGC................GC.....C...........T.......G.......A.....G.C.T........G
AP011280.1_Clinostomus_elongatus  ......C............G............C...........T.....................G.C...........
AP012079.1_Luxilus_chrysocephalu  ......CGC.......................T...........T.......G.......A.....G.C.T......T..
AP012080.1_Macrhybopsis_gelida_m  ......CGC..........G............C...........T.......G......TA.....G.C.T......T..
AP012083.1_Notropis_atherinoides  ......CGC.......................T.G..G......T.......G.......A.....G.C.T..C...T..
AP012084.1_Notropis_baileyi_mito  ......CGC..T....................T..A.G......T.......G.......A.....G.C.T......TT.
AP012087.1_Cyprinella_galactura_  ......CGC.......................CCG.......T.T.......G......AA.....G.C.T....G.T..
AP012088.1_Hybopsis_lineapunctat  ......CGC.......................C...........T.......G.......A.....G.C.T......T..
AP012090.1_Luxilus_cornutus_mito  ......CGC.......................T....G......T.......G.......A.....G.C.T......T..
AP012091.1_Lythrurus_ardens_mito  ......CGC....G..................T.T.........T.......G.......A.....G.C.T......T..
AP012092.1_Lythrurus_fumeus_mito  ......CGC....G..................T..........CT...............A.....G.C.T.....GT..
AP012093.1_Lythrurus_lirus_mitoc  ......CGC.......................T.C.........T.......G.......A.....G.C.T......T..
AP012094.1_Lythrurus_umbratilis_  ......CGC....G..................T.C.........T.......G.......A.....G.C.T......T..
AP012095.1_Macrhybopsis_meeki_mi  ......CGC..........G............C...........T.......G......TA.....G.C.T......G..
AP012097.1_Notropis_bifrenatus_m  ......CGC...........G...........C...........T.......G.....TTA.....G...T......T..
AP012098.1_Pimephales_sp._MCZunc  ......CGC....G..................CT..........T.......G.......A.....G.C.T......T..
AP012100.1_Notropis_telescopus_m  .....TCGC..........C............CT..........T.......G.......AG....G.C.T......T..
AP012101.1_Pimephales_notatus_mi  ......CGC....G..................CT..........T.......G.......A.....G.C.T......T..
AP012102.1_Pimephales_vigilax_mi  ......CGC..T....................T....G......T..............TA.....G...T......TT.
AP012103.1_Pogonichthys_macrolep  ......C.........................C...........T.....................G.C.G.........
AP012106.1_Richardsonius_balteat  ......C............G............C...........T.....................G.C.G....G.T..
AP012108.1_Notropis_chrosomus_mi  ......CGC..........G............T..........GT...............G.....G.C.T......T..
AY216542.1_Lythrurus_umbratilus_  ......CGC....G..................T.C.........T.......G.......A.....G.C.T......T..
Pimephales_vigilax_R1S2_________  ......CGC..T....................T....G......T..............TA.....G...T......TT.
Pimephales_vigilax_R1S3_________  ......CGC..T....................T...........T..............TA.....G...T......TT.
DQ536429.1_Notropis_stramineus_m  ......CGC....G......G...........CC..........T.......G.......A.....G.C.T....G.T..
JX910141.1_Squaliobarbus_curricu  .....................................G..........................................
KC351187.1_Squaliobarbus_curricu  .....................................G..........................................
KT278765.1_Pimephales_promelas_m  ......TGC.................C.....C...........T.......G.......A.....G.C.T........G
KT289925.1_Pimephales_promelas_m  ......CGC................GC.....C...........T.......G.......A.....G.C.T........G
KT424924.1_Rhinichthys_osculus_m  ......CGC..........GG.............G..G......T.....................G.C.G....G.T.G
KU200257.1_Chanodichthys_ilishae  ....................G................G................T....................G....
MF972070.1_Siphateles_bicolor_mo  ......TT..........................G..G......C...G.................G.C.........T.
MG570407.1_Notropis_chalybaeus_v  ......CGC.......................T...........T.......G.....T.A.....G.C.T.........
MG570408.1_Notropis_bifrenatus_v  ......CGC...........G...........C...........T.......G.....TTA.....G...T......T..
MG570413.1_Notropis_heterolepis_  ......CGC.......................CCC.........T.......G.......A.....G...T.........
MG570416.1_Rhinichthys_obtusus_v  ......CGC.......................C....G......C..............T......G.C.T......T.G
MG570417.1_Rhinichthys_obtusus_v  ......CGC.......................C....G......C..............T......G.C.T......T.G
MG570420.1_Pimephales_notatus_vo  ......CGC....G..................CT..........T.......G.......A.....G.C.T......T..
MG570443.1_Notropis_hudsonius_is  ......CGC...........G...........T...........T.......G......TA.....G.C.T.....TT..
MG570444.1_Rhinichthys_atratulus  ......CGC.......................C....G......C..............T......G.C.G.........
MG570445.1_Rhinichthys_atratulus  ......CGC.......................C...........C..............T......G.C.G.........
MG570447.1_Luxilus_cornutus_isol  ......CGC.......................T....G......T.......G.......A.....G.C.T......T..
MG570449.1_Luxilus_cornutus_isol  ......CGC.......................T....G......T.......G.......A.....G.C.T......T..
MG570450.1_Pimephales_notatus_is  ......CGC....G..................CT..........T.......G.......A.....G.C.T......T..
MG570451.1_Notropis_bifrenatus_i  ......CGC...........G...........C...........T.......G.....TTA.....G...T......T..
MG570453.1_Exoglossum_maxillingu  ......CGC.......................C...........T.......G.............G.C.G......T..
MG570454.1_Pimephales_promelas_i  ......CGC................GC.....C...........T.......G.......A.....G.C.T........G
MG570455.1_Notropis_atherinoides  ......CGC.......................T.G..G......T.......G.......A.....G.C.T..C...T..
MG570456.1_Notropis_atherinoides  ......CGC.......................T.G..G......T.......G.......A.....G.C.T..C...T..
MG570457.1_Pimephales_notatus_is  ......CGC....G..................CT..........T.......G.......A.....G.C.T......T..
MG570458.1_Pimephales_notatus_is  ......CGC....G..................CT..........T.......G.......A.....G.C.T......T..
MK421554.1_Parabramis_pekinensis  ................................................................................
MT333789.1_Notropis_lutipinnis_v  ......CGC.......................T....G......T...............AC....G.C.T......T..
MT364325.1_Hybognathus_amarus_mi  ......CGC..........G............CT..........T.......G.......A.....G.C.T......T..
MT501368.1_Gila_cypha_isolate_SN  ......TT..........................G.........C.....................G.............
MT501369.1_Notropis_simus_pecose  ......CGC..T........GT............G..G...A..T.......G.......A.....G.C.T....G.T..
MT501378.1_Hybognathus_amarus_is  ......CGC..........G............CT..........T.......G.......A.....G.C.T......T..
MT501385.1_Notropis_jemezanus_vo  ......CGC.......................T.G..G......T.......G.......A.....G.C.T..C...T..
MT501391.1_Rhinichthys_osculus_i  ......CGC..........G.................G......T.....................G.C.G...AG.TGG
MT667239.1_Rhinichthys_osculus_t  ......CGC..........G.................G......T.....................G.C.G...AG.TGG
MT667242.1_Luxilus_cornutus_vouc  ......CGC.......................T....G......T.......G.......A.....G.C.T......T..
MW300340.1_Hybognathus_placitus_  ......CGC..T....................CT..........T.......G.......A.....G.C.T......T..
MW300341.1_Hybognathus_placitus_  ......CGC..T....................CT..........T.......G.......A.....G.C.T......T..
NC_013763.1_Mylocheilus_caurinus  ......C.........................C...........T.......G.............G.C.G.........
NC_033926.1_Opsopoeodus_emiliae_  ......C.C..T........C....CA.....C.........G.T.....A.G.......A.....G.C.T........G
NC_037008.1_Notropis_chalybaeus_  ......CGC.......................T...........T.......G.....T.A.....G.C.T.........
NC_037009.1_Notropis_heterolepis  ......CGC.......................CCC.........T.......G.......A.....G...T.........
NC_037010.1_Rhinichthys_obtusus_  ......CGC.......................C....G......C..............T......G.C.T......T.G
NC_037014.1_Notropis_hudsonius_i  ......CGC...........G...........T...........T.......G......TA.....G.C.T.....TT..
NC_037015.1_Exoglossum_maxilling  ......CGC.......................C...........T.......G.............G.C.G......T..
NC_054086.1_Ptychocheilus_lucius  ......TT..........................G.........C.....................G.........CT..
NC_054257.1_Gila_cypha_isolate_S  ......TT..........................G.........C.....................G.............
NC_054259.1_Gila_nigrescens_isol  ......TT..........................G.........C.....................G...G.....C...
NC_054260.1_Hybognathus_amarus_i  ......CGC..........G............CT..........T.......G.......G.....G.C.T......T..
NC_054262.1_Notropis_jemezanus_v  ......CGC.......................T.G..G......T.......G.......A.....G.C.T..C...T..
Pimephales_notatus_R2S3_________  ......CGC.......................TT..........T.......G.......A.....G.C.T......T..
Pimephales_tenellus_tenellu_R2S1  ......CGC................GC.....C...........C...............A.....G...T......T..
Pimephales_tenellus_parvice_R2S2  ......CGC...........G....GC.....C...........C...............A.....G...T......T..
Pimephales_notatus_R1S1_________  ......CGC.......................TT..........T.......G.......A.....G.C.T......T..
MG570452.1_Pimephales_promelas_i  ......CGC................GC.....C...........T.......G.......A.....G.C.T........G
MG570452.1_Pimephales_promelas_S  ......CGC................GC.....C...........T.......G.......A.....G.C.T........G

AB626850.1_Megalobrama_terminali  CAG-AAAAACCAAGAAAAACCCACAACTAAAC-AATCGTTAACCCCACACTGGAGTGCTATTTT--TAAAGGAAAGACTA
AP010779.1_Mylocheilus_caurinus_  T.A-...CCT......G.G.T........G.G-....................C......--..--...G..........
AP011215.1_Gila_sp._1460_mitocho  ...-...T.T..G...G..TT....GT.....T...............................AT..............
AP011263.1_Scardinius_erythropht  T.C-.G.CC.......G...T..........T-............G..................--...G..........
AP011267.1_Algansea_lacustris_mi  T.AT.G.CCT.G....G.G.T..........T-........................GC.-...--...G..........
AP011268.1_Yuriria_alta_mitochon  T.A-...CCT......G...T....G.....T-.........T..T.......G...GC.-...--...G..........
AP011273.1_Hybognathus_nuchalis_  T.A-...CCT......G...T.........TT-........................GC.-...--C..G..........
AP011274.1_Couesius_plumbeus_mit  T.A-G..CCT......G.C.T....C.C...T--...................C......-...--A.............
AP011275.1_Platygobio_gracilis_m  T.A-.G.CCT......G...T....-.....T-G........................C.-.A.--...G..........
AP011277.1_Erimystax_dissimilis_  T.A-...CCT........C.T......C..G.--........................C.-...--...G..........
AP011279.1_Pimephales_promelas_m  T.A-.G.CCT......G.G.T.....T...CT-.........T..............GC.-...--...G..........
AP011280.1_Clinostomus_elongatus  ..A-G..CCT......G...T......A...T-G..........................-...--..............
AP012079.1_Luxilus_chrysocephalu  T.A-...CCT......G.G.T.....T...GT-........................GC.-...--...G..........
AP012080.1_Macrhybopsis_gelida_m  A.A-...CCT..........T....-.C..T.-T........................C.-...--...G..........
AP012083.1_Notropis_atherinoides  T.A-.G.CCT..G...G.G...G...T...CT-G.......................GC.-...--...G..........
AP012084.1_Notropis_baileyi_mito  T..-..GCCT......G...T..........T-.........T..............GC.-.A.--...G..........
AP012087.1_Cyprinella_galactura_  T.A-...CCT......G...T..........T-........................GCG-...--...G..........
AP012088.1_Hybopsis_lineapunctat  T.A-...TCT......G...T......C.GCT-G.......G...............GC.--..--...G..........
AP012090.1_Luxilus_cornutus_mito  T.T-...CCT......G...T.....T...GT-.......G.T..............GC.-...--..............
AP012091.1_Lythrurus_ardens_mito  T.A-...CCT......G...T.........TT-.........T..............GC.-...--G.............
AP012092.1_Lythrurus_fumeus_mito  T.T-...CCT......G.G.T.....T...T.-.........T..............G..-...--A.............
AP012093.1_Lythrurus_lirus_mitoc  T.A-...CCT......G...T.........TT-G........T..............GC.-...--G.............
AP012094.1_Lythrurus_umbratilis_  T.A-...CCT......G...T.........TT-G........T..............GC.-...--G.............
AP012095.1_Macrhybopsis_meeki_mi  T.A-...CCT..........T....-....T.-T........................C.-...--...G..........
AP012097.1_Notropis_bifrenatus_m  T.A-...CCT..........T.....A...C--.........T..............GC.-...--A..G..........
AP012098.1_Pimephales_sp._MCZunc  T.A-...TCT......G...T.........CT-G........T..............GC.-...--...G..........
AP012100.1_Notropis_telescopus_m  T.AT...CCT..........T....G....C.-........................GC.-..A--...GA.........
AP012101.1_Pimephales_notatus_mi  T.A-...TCT......G...T.........CT-G........T..............GC.-...--...G..........
AP012102.1_Pimephales_vigilax_mi  T.A-.G.CCT......G...T......C..TT-.........T...........A..GC.--..--...G..........
AP012103.1_Pogonichthys_macrolep  T.A-.G.CCT..G...G...T....G......-.........................C.--..--...T..........
AP012106.1_Richardsonius_balteat  T.A-...TCT......G...T.......G..T-G........................C.--..--..............
AP012108.1_Notropis_chrosomus_mi  T.A-..TCCT......G...T.G.......TT-.........T..........G...GC.-.A.--...G..........
AY216542.1_Lythrurus_umbratilus_  T.A-...CCT......G...T.G.......TT-........................GC.-...--G.............
Pimephales_vigilax_R1S2_________  T.A-.G.CCT......G...T......C..TT-.........T...........A..GC.--..--...G..........
Pimephales_vigilax_R1S3_________  T.A-.G.CCT......G...T......C..TT-.........T...........A..GC.--..--...G..........
DQ536429.1_Notropis_stramineus_m  T..-...CTT..G...G...T.......G.TG-G.......................GC.-...--...G..........
JX910141.1_Squaliobarbus_curricu  ..A-.......................C....-.........................C.....--..............
KC351187.1_Squaliobarbus_curricu  ..A-.......................C....-.........................C.....--..............
KT278765.1_Pimephales_promelas_m  T.A-.G.CCT......G.G.T.....T...CT-.........T..............GC.-...--...G..........
KT289925.1_Pimephales_promelas_m  T.A-.G.CCT......G.G.T.....T...CT-.........T..............GC.-...--...G..........
KT424924.1_Rhinichthys_osculus_m  T.A-...TCT......G...T....-.....T-.........................C.....--...G..........
KU200257.1_Chanodichthys_ilishae  ..A-.....................G......T...............................--..............
MF972070.1_Siphateles_bicolor_mo  ..A-...TCT.........TT.....T..G..--........T..................C..ATC.............
MG570407.1_Notropis_chalybaeus_v  T.A-....CT......G...T.........CT-........................GC.-CA.--...G..........
MG570408.1_Notropis_bifrenatus_v  T.A-...CCT..........T.....A...C--.........T..............GC.-...--A..G..........
MG570413.1_Notropis_heterolepis_  T.A-.G.CCT..G...G...T.........TT-........GT..............GC.-...--...G..........
MG570416.1_Rhinichthys_obtusus_v  T.A-...CC.......G...T..........T-G........................C.-...--...G..........
MG570417.1_Rhinichthys_obtusus_v  T.A-...CC.......G...T..........T-G........................C.-...--...G..........
MG570420.1_Pimephales_notatus_vo  T.A-...TCT......G...T.........CT-G........T..............GC.-...--...G..........
MG570443.1_Notropis_hudsonius_is  T.A-...CCT......G.G.T.....T...TT-G.......................GC.-...--...G..........
MG570444.1_Rhinichthys_atratulus  T.A-.G.CCT..G...G...T.........TT-.........................C.-...--...G..........
MG570445.1_Rhinichthys_atratulus  T.A-.G.CCT..G...G...T.........TT-G........................C.-...--...G..........
MG570447.1_Luxilus_cornutus_isol  T.T-...CCT......G...T.....T...GT-.......G.T..............GC.-...--..............
MG570449.1_Luxilus_cornutus_isol  T.T-...CCT......G...T.....T...GT-.......G.T..............GC.-...--..............
MG570450.1_Pimephales_notatus_is  T.A-...TCT......G...T.........CT-G........T..............GC.-...--...G..........
MG570451.1_Notropis_bifrenatus_i  T.A-...CCT..........T.....A...C--.........T..............GC.-...--A..G..........
MG570453.1_Exoglossum_maxillingu  T.A-...CCT........C.T......C..G.--........................C.-...--...G..........
MG570454.1_Pimephales_promelas_i  T.A-.G.CCT......G.G.T.....T...CT-.........T..............GC.-...--...G..........
MG570455.1_Notropis_atherinoides  T.A-.G.CCT..G...G.G...G...T...CT-G.......................GC.-...--...G..........
MG570456.1_Notropis_atherinoides  T.A-.G.CCT..G...G.G...G...T...CT-G.......................GC.-...--...G..........
MG570457.1_Pimephales_notatus_is  T.A-...TCT......G...T.........CT-G........T..............GC.-...--...G..........
MG570458.1_Pimephales_notatus_is  T.A-...TCT......G...T.........CT-G........T..............GC.-...--...G..........
MK421554.1_Parabramis_pekinensis  ...-............................-...............................--..............
MT333789.1_Notropis_lutipinnis_v  T.A-...TTG......G...T.........TT-.........T..........C...GC.-.A.--...G..........
MT364325.1_Hybognathus_amarus_mi  T.A-...CCT......G...T.........TT-T.......................GC.-...--C..G..........
MT501368.1_Gila_cypha_isolate_SN  ..A-...T.T......G..TT....GT..G..T...........................-...TA..............
MT501369.1_Notropis_simus_pecose  T.A-...CCT..G...G........G....C.-........................GC.-.A.--...G..........
MT501378.1_Hybognathus_amarus_is  T.A-...CCT......G...T.........TT-T.......................GC.-...--C..G..........
MT501385.1_Notropis_jemezanus_vo  T..-.G.CT...G...G.G...G...T...CT-G.......................GCG-...--...G..........
MT501391.1_Rhinichthys_osculus_i  T.A-...CT..G....G...TT...-.....T-.........................C.-...--...G..........
MT667239.1_Rhinichthys_osculus_t  T.A-...CT..G....G...TT...-.....T-.........................C.-...--...G..........
MT667242.1_Luxilus_cornutus_vouc  T.T-...CCT......G...T.....T...GT-.......G.T..............GC.-...--..............
MW300340.1_Hybognathus_placitus_  T.A-.G.CCT..G...G.C.T.........TT-G.......................GC.-.C.--C..G..........
MW300341.1_Hybognathus_placitus_  T.A-.G.CCT..G...G.C.T.........TT-G.......G...............GC.-.C.--C..G..........
NC_013763.1_Mylocheilus_caurinus  T.A-...CCT......G.G.T........G.G-....................C......--..--...G..........
NC_033926.1_Opsopoeodus_emiliae_  T.A-...CTT......G...T.........CT--..T.....T.TT........A..GA.--..--..............
NC_037008.1_Notropis_chalybaeus_  T.A-....CT......G...T.........CT-........................GC.-CA.--...G..........
NC_037009.1_Notropis_heterolepis  T.A-.G.CCT..G...G...T.........TT-........GT..............GC.-...--...G..........
NC_037010.1_Rhinichthys_obtusus_  T.A-...CC.......G...T..........T-G........................C.-...--...G..........
NC_037014.1_Notropis_hudsonius_i  T.A-...CCT......G.G.T.....T...TT-G.......................GC.-...--...G..........
NC_037015.1_Exoglossum_maxilling  T.A-...CCT........C.T......C..G.--........................C.-...--...G..........
NC_054086.1_Ptychocheilus_lucius  ..A-...T.T......G..TT.....T.....T.........T.................-...TA..............
NC_054257.1_Gila_cypha_isolate_S  ..A-...T.T......G..TT....GT..G..T...........................-...TA..............
NC_054259.1_Gila_nigrescens_isol  ..A-.G.T.T......G..TT.....T.....T...........................-...TA...G..........
NC_054260.1_Hybognathus_amarus_i  T.A-...CCT......G...T.........TT-T.......................GC.-...--C..G..........
NC_054262.1_Notropis_jemezanus_v  T..-.G.CT...G...G.G...G...T...CT-G.......................GCG-...--...G..........
Pimephales_notatus_R2S3_________  T.A-...TCT......G...T.....T...CT-........................GC.-...--...G..........
Pimephales_tenellus_tenellu_R2S1  T..-...CCT......G...T.....T...CT-.........T..............GC.....--...G..........
Pimephales_tenellus_parvice_R2S2  T..-...CCT......G.G.T.....T...CT-.........T..............GC.....--...G..........
Pimephales_notatus_R1S1_________  T.A-...TCT......G...T.....T...CT-........................GC.-...--...G..........
MG570452.1_Pimephales_promelas_i  T.A-.G.CCT......G.G.T.....T...CT-.........T..............GC.-...--...G..........
MG570452.1_Pimephales_promelas_S  T.A-.G.CCT......G.G.T.....T...CT-.........T..............GC.-...--...G..........

AB626850.1_Megalobrama_terminali  AAAGAAAGGGAAGGAACTCGGCAAACACAAGCCTCGCCTGTTTACCAAAAACATCGCCTCCTGCAACTAAACTGAGTATA
AP010779.1_Mylocheilus_caurinus_  ......G.............................................................GG.T........
AP011215.1_Gila_sp._1460_mitocho  ..G.GTG..A.............................................................T........
AP011263.1_Scardinius_erythropht  .....GG..............................................................T.T........
AP011267.1_Algansea_lacustris_mi  ......G............................................................---GTAA......
AP011268.1_Yuriria_alta_mitochon  .....G.............................................................---.TAA......
AP011273.1_Hybognathus_nuchalis_  ......G..........................................................G.---TTAA......
AP011274.1_Couesius_plumbeus_mit  ....................................................................--.T.A......
AP011275.1_Platygobio_gracilis_m  ......G............................................................---.T.A......
AP011277.1_Erimystax_dissimilis_  ......G..............................................................G..........
AP011279.1_Pimephales_promelas_m  ......G..........................................................GT---.TAA......
AP011280.1_Clinostomus_elongatus  ......G................................................................T........
AP012079.1_Luxilus_chrysocephalu  ......G..........................................................G.---.AA.......
AP012080.1_Macrhybopsis_gelida_m  .....G...A.........................................................---.T.A......
AP012083.1_Notropis_atherinoides  ......G..........................................................G.---.TAA......
AP012084.1_Notropis_baileyi_mito  ......G............................................................---.TAA......
AP012087.1_Cyprinella_galactura_  ....GG..........................................................G..---.TAA......
AP012088.1_Hybopsis_lineapunctat  .....GT............................................................---.TAA......
AP012090.1_Luxilus_cornutus_mito  ......G..........................................................G.---.TAA......
AP012091.1_Lythrurus_ardens_mito  ......G..........................................................G.---.TGT......
AP012092.1_Lythrurus_fumeus_mito  ......G...........................................................T---.TCA......
AP012093.1_Lythrurus_lirus_mitoc  ......G..........................................................G.---.TGA......
AP012094.1_Lythrurus_umbratilis_  ......G..........................................................G.---.TGT......
AP012095.1_Macrhybopsis_meeki_mi  ......G............................................................---...A......
AP012097.1_Notropis_bifrenatus_m  ......G.....................G......................................---..AA......
AP012098.1_Pimephales_sp._MCZunc  ......G...........................................................T---.TAA......
AP012100.1_Notropis_telescopus_m  ......G..........................................................T.---.TAA......
AP012101.1_Pimephales_notatus_mi  ......G...........................................................T---.TAA......
AP012102.1_Pimephales_vigilax_mi  ......G....................A......................................T---.TAA......
AP012103.1_Pogonichthys_macrolep  ......G............................................................C.....A......
AP012106.1_Richardsonius_balteat  .....................................................................G..........
AP012108.1_Notropis_chrosomus_mi  ......G............................................................---.TA.......
AY216542.1_Lythrurus_umbratilus_  ......G..........................................................G.---.TCT......
Pimephales_vigilax_R1S2_________  ......G....................A......................................T---.TAA......
Pimephales_vigilax_R1S3_________  ......G....................A......................................T---.TAA......
DQ536429.1_Notropis_stramineus_m  ......G...........................................................T---.TA.......
JX910141.1_Squaliobarbus_curricu  ................................................................................
KC351187.1_Squaliobarbus_curricu  ................................................................................
KT278765.1_Pimephales_promelas_m  ......G..........................................................GT---.TAA......
KT289925.1_Pimephales_promelas_m  ......G...........................................................T---.TAA......
KT424924.1_Rhinichthys_osculus_m  ..G...G..............................................................G.T........
KU200257.1_Chanodichthys_ilishae  ................................................................................
MF972070.1_Siphateles_bicolor_mo  ..G..T...A.................................................T...........T........
MG570407.1_Notropis_chalybaeus_v  ......G............................................................---.TAAT.....
MG570408.1_Notropis_bifrenatus_v  ......G.....................G......................................---..AA......
MG570413.1_Notropis_heterolepis_  ......G............................................................---..AA......
MG570416.1_Rhinichthys_obtusus_v  .....................................................................G.T.A......
MG570417.1_Rhinichthys_obtusus_v  .....................................................................G.T.A......
MG570420.1_Pimephales_notatus_vo  ......G...........................................................T---.TAA......
MG570443.1_Notropis_hudsonius_is  ......G..........................................................GT---TTAA......
MG570444.1_Rhinichthys_atratulus  .....................................................................G.T........
MG570445.1_Rhinichthys_atratulus  .....................................................................G.T........
MG570447.1_Luxilus_cornutus_isol  ......G..........................................................G.---.TAA......
MG570449.1_Luxilus_cornutus_isol  ......G..........................................................G.---.TAA......
MG570450.1_Pimephales_notatus_is  ......G...........................................................T---.TAA......
MG570451.1_Notropis_bifrenatus_i  ......G............................................................---..AA......
MG570453.1_Exoglossum_maxillingu  ......G..............................................................G..........
MG570454.1_Pimephales_promelas_i  ......G...........................................................T---.TAA......
MG570455.1_Notropis_atherinoides  ......G..........................................................G.---.TAA......
MG570456.1_Notropis_atherinoides  ......G..........................................................G.---.TAA......
MG570457.1_Pimephales_notatus_is  ......G...........................................................T---.TAA......
MG570458.1_Pimephales_notatus_is  ......G...........................................................T---.TAA......
MK421554.1_Parabramis_pekinensis  ................................................................................
MT333789.1_Notropis_lutipinnis_v  ......G.A..........................................................---.TAA......
MT364325.1_Hybognathus_amarus_mi  ......G..........................................................G.---TTAA......
MT501368.1_Gila_cypha_isolate_SN  ..G.GTG..A.............................................................T........
MT501369.1_Notropis_simus_pecose  .....GG...................G......................................G.---.TAA......
MT501378.1_Hybognathus_amarus_is  ......G..........................................................G.---TTAA......
MT501385.1_Notropis_jemezanus_vo  .....GG..........................................................G.---.TA.......
MT501391.1_Rhinichthys_osculus_i  ..G...G................................................................T........
MT667239.1_Rhinichthys_osculus_t  ..G...G................................................................T........
MT667242.1_Luxilus_cornutus_vouc  ......G..........................................................G.---.TAA......
MW300340.1_Hybognathus_placitus_  ......G............................................................---TTAA......
MW300341.1_Hybognathus_placitus_  ......G............................................................---TTAA......
NC_013763.1_Mylocheilus_caurinus  ......G.............................................................GG.T........
NC_033926.1_Opsopoeodus_emiliae_  .....GG....................T......................................T---.TAA.A....
NC_037008.1_Notropis_chalybaeus_  ......G............................................................---.TAAT.....
NC_037009.1_Notropis_heterolepis  ......G............................................................---..AA......
NC_037010.1_Rhinichthys_obtusus_  .....................................................................G.T.A......
NC_037014.1_Notropis_hudsonius_i  ......G..........................................................GT---TTAA......
NC_037015.1_Exoglossum_maxilling  ......G..............................................................G..........
NC_054086.1_Ptychocheilus_lucius  ....GTG..A.............................................................T........
NC_054257.1_Gila_cypha_isolate_S  ..G.GTG..A.............................................................T........
NC_054259.1_Gila_nigrescens_isol  ....GTG..A......................................................................
NC_054260.1_Hybognathus_amarus_i  ......G..........................................................G.---TTAA......
NC_054262.1_Notropis_jemezanus_v  .....GG..........................................................G.---.TAA......
Pimephales_notatus_R2S3_________  ..................................................................T---.TAA......
Pimephales_tenellus_tenellu_R2S1  ......G............................................................---.TAA......
Pimephales_tenellus_parvice_R2S2  .....GG..........................................................G.---.TAA......
Pimephales_notatus_R1S1_________  ..................................................................T---.TAA......
MG570452.1_Pimephales_promelas_i  ......G...........................................................T---.TAA......
MG570452.1_Pimephales_promelas_S  ......G..........................................................GT---.TAA......

AB626850.1_Megalobrama_terminali  GGAGGTCCAGCCTGCCCAGTGACTACGGGTTCAACGGCCGCGGTATTTTGACCGTGCAAAGGTAGCGCAATCACTTGTCT
AP010779.1_Mylocheilus_caurinus_  ................................................................................
AP011215.1_Gila_sp._1460_mitocho  ................................................................................
AP011263.1_Scardinius_erythropht  ................................................................................
AP011267.1_Algansea_lacustris_mi  ..............................................A.................................
AP011268.1_Yuriria_alta_mitochon  ..............................................A.................................
AP011273.1_Hybognathus_nuchalis_  ..............................................A.................................
AP011274.1_Couesius_plumbeus_mit  ..............................................C.................................
AP011275.1_Platygobio_gracilis_m  ..............................................A.................................
AP011277.1_Erimystax_dissimilis_  ................................................................................
AP011279.1_Pimephales_promelas_m  ..............................................A.................................
AP011280.1_Clinostomus_elongatus  ................................................................................
AP012079.1_Luxilus_chrysocephalu  ..............................................A.................................
AP012080.1_Macrhybopsis_gelida_m  .........................T.A..................A.................................
AP012083.1_Notropis_atherinoides  ..............................................A.................................
AP012084.1_Notropis_baileyi_mito  ..............................................A.................................
AP012087.1_Cyprinella_galactura_  ..............................................A.................................
AP012088.1_Hybopsis_lineapunctat  ...............................T..............A.................................
AP012090.1_Luxilus_cornutus_mito  ..............................................A.................................
AP012091.1_Lythrurus_ardens_mito  ..............................................A.................................
AP012092.1_Lythrurus_fumeus_mito  ...............................T..............A.................................
AP012093.1_Lythrurus_lirus_mitoc  ..............................................A.................................
AP012094.1_Lythrurus_umbratilis_  ..............................................A.................................
AP012095.1_Macrhybopsis_meeki_mi  .........................TAA..................A.................................
AP012097.1_Notropis_bifrenatus_m  ..............................................A.................................
AP012098.1_Pimephales_sp._MCZunc  ..............................................A.................................
AP012100.1_Notropis_telescopus_m  ..............................................A.................................
AP012101.1_Pimephales_notatus_mi  ..............................................A.................................
AP012102.1_Pimephales_vigilax_mi  ...............................A..............A.................................
AP012103.1_Pogonichthys_macrolep  ................................................................................
AP012106.1_Richardsonius_balteat  ................................................................................
AP012108.1_Notropis_chrosomus_mi  ..............................................A.................................
AY216542.1_Lythrurus_umbratilus_  ..............................................A.................................
Pimephales_vigilax_R1S2_________  ...............................A..............A.................................
Pimephales_vigilax_R1S3_________  ...............................A..............A.................................
DQ536429.1_Notropis_stramineus_m  ..............................................A.................................
JX910141.1_Squaliobarbus_curricu  ................................................................................
KC351187.1_Squaliobarbus_curricu  ................................................................................
KT278765.1_Pimephales_promelas_m  ..............................................A.................................
KT289925.1_Pimephales_promelas_m  ..............................................A.................................
KT424924.1_Rhinichthys_osculus_m  ................................................................................
KU200257.1_Chanodichthys_ilishae  ................................................................................
MF972070.1_Siphateles_bicolor_mo  .A..............................................................................
MG570407.1_Notropis_chalybaeus_v  ..............................................A.................................
MG570408.1_Notropis_bifrenatus_v  ..............................................A.................................
MG570413.1_Notropis_heterolepis_  ..............................................A.................................
MG570416.1_Rhinichthys_obtusus_v  ................................................................................
MG570417.1_Rhinichthys_obtusus_v  ................................................................................
MG570420.1_Pimephales_notatus_vo  ..............................................A.................................
MG570443.1_Notropis_hudsonius_is  ..............................................A.................................
MG570444.1_Rhinichthys_atratulus  ................................................................................
MG570445.1_Rhinichthys_atratulus  ................................................................................
MG570447.1_Luxilus_cornutus_isol  ..............................................A.................................
MG570449.1_Luxilus_cornutus_isol  ..............................................A.................................
MG570450.1_Pimephales_notatus_is  ..............................................A.................................
MG570451.1_Notropis_bifrenatus_i  ..............................................A.................................
MG570453.1_Exoglossum_maxillingu  ................................................................................
MG570454.1_Pimephales_promelas_i  ..............................................A.................................
MG570455.1_Notropis_atherinoides  ..............................................A.................................
MG570456.1_Notropis_atherinoides  ..............................................A.................................
MG570457.1_Pimephales_notatus_is  ..............................................A.................................
MG570458.1_Pimephales_notatus_is  ..............................................A.................................
MK421554.1_Parabramis_pekinensis  ................................................................................
MT333789.1_Notropis_lutipinnis_v  ..............................................A.................................
MT364325.1_Hybognathus_amarus_mi  ..............................................A.................................
MT501368.1_Gila_cypha_isolate_SN  ................................................................................
MT501369.1_Notropis_simus_pecose  ...............................T..............A.................................
MT501378.1_Hybognathus_amarus_is  ..............................................A.................................
MT501385.1_Notropis_jemezanus_vo  ..............................................A.................................
MT501391.1_Rhinichthys_osculus_i  ................................................................................
MT667239.1_Rhinichthys_osculus_t  ................................................................................
MT667242.1_Luxilus_cornutus_vouc  ..............................................A.................................
MW300340.1_Hybognathus_placitus_  ..............................................A.................................
MW300341.1_Hybognathus_placitus_  ..............................................A.................................
NC_013763.1_Mylocheilus_caurinus  ................................................................................
NC_033926.1_Opsopoeodus_emiliae_  ...............................A..............A.................................
NC_037008.1_Notropis_chalybaeus_  ..............................................A.................................
NC_037009.1_Notropis_heterolepis  ..............................................A.................................
NC_037010.1_Rhinichthys_obtusus_  ................................................................................
NC_037014.1_Notropis_hudsonius_i  ..............................................A.................................
NC_037015.1_Exoglossum_maxilling  ................................................................................
NC_054086.1_Ptychocheilus_lucius  ................................................................................
NC_054257.1_Gila_cypha_isolate_S  ................................................................................
NC_054259.1_Gila_nigrescens_isol  ................................................................................
NC_054260.1_Hybognathus_amarus_i  ..............................................A.................................
NC_054262.1_Notropis_jemezanus_v  ..............................................A.................................
Pimephales_notatus_R2S3_________  ..............................................A.................................
Pimephales_tenellus_tenellu_R2S1  ................................................................................
Pimephales_tenellus_parvice_R2S2  ................................................................................
Pimephales_notatus_R1S1_________  ..............................................A.................................
MG570452.1_Pimephales_promelas_i  ..............................................A.................................
MG570452.1_Pimephales_promelas_S  ..............................................A.................................

AB626850.1_Megalobrama_terminali  TTTAAATAGAGACCTGTATGAATGGCTAAACGAGGGCTTAACTGTCTCCCCCTTCAAGTCAGTGAAATTGATCTATCCGT
AP010779.1_Mylocheilus_caurinus_  C...........................G.......................C..C........................
AP011215.1_Gila_sp._1460_mitocho  C...........................G.......................AC..........................
AP011263.1_Scardinius_erythropht  C...........................G.......................C..C........................
AP011267.1_Algansea_lacustris_mi  ............................G.......................C..C........................
AP011268.1_Yuriria_alta_mitochon  ............................G.......................C..C........................
AP011273.1_Hybognathus_nuchalis_  ............................G.......................C..C........................
AP011274.1_Couesius_plumbeus_mit  C...........................G..........................C........................
AP011275.1_Platygobio_gracilis_m  ............................G.......................C..C........................
AP011277.1_Erimystax_dissimilis_  C...........................G..........................C........................
AP011279.1_Pimephales_promelas_m  C...........................G..........................C........................
AP011280.1_Clinostomus_elongatus  C...........................G..........................CG.......................
AP012079.1_Luxilus_chrysocephalu  ............................G..........................C....G...................
AP012080.1_Macrhybopsis_gelida_m  ............................G......................TC..CT.......................
AP012083.1_Notropis_atherinoides  ............................G.......................C..C........................
AP012084.1_Notropis_baileyi_mito  ............................G.......................C..C........................
AP012087.1_Cyprinella_galactura_  ........A...................G.......................CC.C........................
AP012088.1_Hybopsis_lineapunctat  ............................G.......................C..C........................
AP012090.1_Luxilus_cornutus_mito  ............................G.......................C..C........................
AP012091.1_Lythrurus_ardens_mito  ............................G..........................C........................
AP012092.1_Lythrurus_fumeus_mito  ............................G.......................C..C........................
AP012093.1_Lythrurus_lirus_mitoc  ............................G..........................C........................
AP012094.1_Lythrurus_umbratilis_  ............................G..........................C........................
AP012095.1_Macrhybopsis_meeki_mi  ............................G..........................CT.......................
AP012097.1_Notropis_bifrenatus_m  ............................G..........................C........................
AP012098.1_Pimephales_sp._MCZunc  ............................G..........................C........................
AP012100.1_Notropis_telescopus_m  ............................G.......................C..C........................
AP012101.1_Pimephales_notatus_mi  ............................G..........................C........................
AP012102.1_Pimephales_vigilax_mi  .......G....................G..........................C........................
AP012103.1_Pogonichthys_macrolep  C...........................G..........................C........................
AP012106.1_Richardsonius_balteat  C...........................G..........................C........................
AP012108.1_Notropis_chrosomus_mi  ............................G.......................C..C........................
AY216542.1_Lythrurus_umbratilus_  ............................G.........................TC........................
Pimephales_vigilax_R1S2_________  .......G....................G..........................C........................
Pimephales_vigilax_R1S3_________  .......G....................G..........................C........................
DQ536429.1_Notropis_stramineus_m  ............................G.......................C..C........................
JX910141.1_Squaliobarbus_curricu  ..........................C.....................................................
KC351187.1_Squaliobarbus_curricu  ..........................C.....................................................
KT278765.1_Pimephales_promelas_m  C...........................G..........................C........................
KT289925.1_Pimephales_promelas_m  C...........................G..........................C........................
KT424924.1_Rhinichthys_osculus_m  C...........................G.........................TC...................C....
KU200257.1_Chanodichthys_ilishae  ........................................................................T..C....
MF972070.1_Siphateles_bicolor_mo  C...........................G......................TA...........................
MG570407.1_Notropis_chalybaeus_v  ............................G..........................C........................
MG570408.1_Notropis_bifrenatus_v  ............................G..........................C........................
MG570413.1_Notropis_heterolepis_  ............................G.......................C..C........................
MG570416.1_Rhinichthys_obtusus_v  C...........................G..........................C........................
MG570417.1_Rhinichthys_obtusus_v  C...........................G..........................C........................
MG570420.1_Pimephales_notatus_vo  ............................G..........................C........................
MG570443.1_Notropis_hudsonius_is  ............................G..........................C........................
MG570444.1_Rhinichthys_atratulus  C...........................G..........................C........................
MG570445.1_Rhinichthys_atratulus  C...........................G..........................C........................
MG570447.1_Luxilus_cornutus_isol  ............................G.......................C..C........................
MG570449.1_Luxilus_cornutus_isol  ............................G.......................C..C........................
MG570450.1_Pimephales_notatus_is  ............................G..........................C........................
MG570451.1_Notropis_bifrenatus_i  ............................G..........................C........................
MG570453.1_Exoglossum_maxillingu  C...........................G..........................C........................
MG570454.1_Pimephales_promelas_i  C...........................G..........................C........................
MG570455.1_Notropis_atherinoides  ............................G.......................C..C........................
MG570456.1_Notropis_atherinoides  ............................G.......................C..C........................
MG570457.1_Pimephales_notatus_is  ............................G..........................C........................
MG570458.1_Pimephales_notatus_is  ............................G..........................C........................
MK421554.1_Parabramis_pekinensis  ................................................................................
MT333789.1_Notropis_lutipinnis_v  ............................G...........G........T..C..C........................
MT364325.1_Hybognathus_amarus_mi  ............................G.......................C..CG.......................
MT501368.1_Gila_cypha_isolate_SN  C...........................G.......................AC..........................
MT501369.1_Notropis_simus_pecose  ............................G.......................C..C........................
MT501378.1_Hybognathus_amarus_is  ............................G.......................C..CG.......................
MT501385.1_Notropis_jemezanus_vo  ............................G..........................C........................
MT501391.1_Rhinichthys_osculus_i  C...........................G.........................TC........................
MT667239.1_Rhinichthys_osculus_t  C...........................G.........................TC........................
MT667242.1_Luxilus_cornutus_vouc  ............................G.......................C..C........................
MW300340.1_Hybognathus_placitus_  ............................G..........................C........................
MW300341.1_Hybognathus_placitus_  ............................G..........................C........................
NC_013763.1_Mylocheilus_caurinus  C...........................G.......................C..C........................
NC_033926.1_Opsopoeodus_emiliae_  ............................G..........G............C..C........................
NC_037008.1_Notropis_chalybaeus_  ............................G..........................C........................
NC_037009.1_Notropis_heterolepis  ............................G.......................C..C........................
NC_037010.1_Rhinichthys_obtusus_  C...........................G..........................C........................
NC_037014.1_Notropis_hudsonius_i  ............................G..........................C........................
NC_037015.1_Exoglossum_maxilling  C...........................G..........................C........................
NC_054086.1_Ptychocheilus_lucius  C...........................G.......................AC..........................
NC_054257.1_Gila_cypha_isolate_S  C...........................G.......................AC..........................
NC_054259.1_Gila_nigrescens_isol  C...........................G.......................AC..........................
NC_054260.1_Hybognathus_amarus_i  ............................G.......................C..CG.......................
NC_054262.1_Notropis_jemezanus_v  ............................G..........................CG.......................
Pimephales_notatus_R2S3_________  ............................G..........................C........................
Pimephales_tenellus_tenellu_R2S1  ............................G.......................C..C........................
Pimephales_tenellus_parvice_R2S2  ............................G.......................C..C........................
Pimephales_notatus_R1S1_________  ............................G..........................C........................
MG570452.1_Pimephales_promelas_i  C...........................G..........................C........................
MG570452.1_Pimephales_promelas_S  C...........................G..........................C........................

AB626850.1_Megalobrama_terminali  GCAGAAGCGGGTATAATTATACAAGACGAGAAGACCCTTTGGAGCTTAAGGTACAAAAT-TCAACCACGTTAAGCAACTT
AP010779.1_Mylocheilus_caurinus_  ................CCG........................................-.............A.....C
AP011215.1_Gila_sp._1460_mitocho  ..............G.C........................................T--.T.T.........A.....C
AP011263.1_Scardinius_erythropht  ...........................................................-.T...........A.G...C
AP011267.1_Algansea_lacustris_mi  ...........................................................-...G...T.....A.....C
AP011268.1_Yuriria_alta_mitochon  .................AC........................................-...G......A..A.....C
AP011273.1_Hybognathus_nuchalis_  ................CAC........................................-...G...T...........C
AP011274.1_Couesius_plumbeus_mit  ................A.C.......................................C-.............A.....C
AP011275.1_Platygobio_gracilis_m  ................CAG.....................................G.C-...G.........A.....C
AP011277.1_Erimystax_dissimilis_  .................AC........................................-.T.G.........A.....C
AP011279.1_Pimephales_promelas_m  ..................C........................................-...C...T.....A.....C
AP011280.1_Clinostomus_elongatus  ............G...CC.......................................G.-.............A.G....
AP012079.1_Luxilus_chrysocephalu  .................AC........................................-...G...............C
AP012080.1_Macrhybopsis_gelida_m  .................AC...............A......................G.C.T..T........A.....C
AP012083.1_Notropis_atherinoides  ...............G.AC....................................G...-...G...............C
AP012084.1_Notropis_baileyi_mito  ..................T........................................-...GT........A.....C
AP012087.1_Cyprinella_galactura_  ...............CAAC.....................................G..-...GT...............
AP012088.1_Hybopsis_lineapunctat  ................CAC........................................-C..G.........A......
AP012090.1_Luxilus_cornutus_mito  .................AC.....................................G..-...G...............C
AP012091.1_Lythrurus_ardens_mito  ...............T.AC........................................-...G.........A......
AP012092.1_Lythrurus_fumeus_mito  .................AC........................................-..........C..A.....C
AP012093.1_Lythrurus_lirus_mitoc  .................AC........................................-...G.........A......
AP012094.1_Lythrurus_umbratilis_  ...............T.AC........................................-...G.........A......
AP012095.1_Macrhybopsis_meeki_mi  .................AC........................................T.T...........A.....C
AP012097.1_Notropis_bifrenatus_m  ...............TAAC.....................................G..-...G...............C
AP012098.1_Pimephales_sp._MCZunc  .................AC........................................-...G...T...........C
AP012100.1_Notropis_telescopus_m  .................AC.......................................C-...G...T...........C
AP012101.1_Pimephales_notatus_mi  .................AC......................................G.-...G...T...........C
AP012102.1_Pimephales_vigilax_mi  .................CC........................................-.......TA..........C
AP012103.1_Pogonichthys_macrolep  ................C........................................G.-.............A.....C
AP012106.1_Richardsonius_balteat  .........................................................G.-.............A.G...C
AP012108.1_Notropis_chrosomus_mi  ..................C........................................-...G.........A.....C
AY216542.1_Lythrurus_umbratilus_  .................AC......................................G.-...G.........A......
Pimephales_vigilax_R1S2_________  .................CC........................................-.......TA..........C
Pimephales_vigilax_R1S3_________  .................CC........................................-.......TA..........C
DQ536429.1_Notropis_stramineus_m  .................AC.....................................G..-...G......C........C
JX910141.1_Squaliobarbus_curricu  ................CC.........................................-..........C.........
KC351187.1_Squaliobarbus_curricu  ................CC.........................................-..........C.........
KT278765.1_Pimephales_promelas_m  ...............G..C........................................-...C...T.....A.....C
KT289925.1_Pimephales_promelas_m  ..................C........................................-...C...T.....A.....C
KT424924.1_Rhinichthys_osculus_m  ................CA......................................G..-...G.........A.....C
KU200257.1_Chanodichthys_ilishae  ................C..........................................-....................
MF972070.1_Siphateles_bicolor_mo  ..............G.C.C......................................T--.T.T......C..A.....C
MG570407.1_Notropis_chalybaeus_v  ................CAC........................................-...G...............A
MG570408.1_Notropis_bifrenatus_v  ...............TAAC.....................................G..-...G...............C
MG570413.1_Notropis_heterolepis_  .................AT......................................G.-...G.........A.C...C
MG570416.1_Rhinichthys_obtusus_v  .................A.........................................-...G.........A.G...C
MG570417.1_Rhinichthys_obtusus_v  .................A.........................................-...G.........A.G...C
MG570420.1_Pimephales_notatus_vo  .................AC........................................-...G...T...........C
MG570443.1_Notropis_hudsonius_is  .................AC........................................-...G...............C
MG570444.1_Rhinichthys_atratulus  .................A.........................................-..GG.........A.G...C
MG570445.1_Rhinichthys_atratulus  .................A.........................................-..GG.........A.G...C
MG570447.1_Luxilus_cornutus_isol  .................AC........................................-...G...............C
MG570449.1_Luxilus_cornutus_isol  .................AC........................................-...G...............C
MG570450.1_Pimephales_notatus_is  .................AC........................................-...G...T...........C
MG570451.1_Notropis_bifrenatus_i  ...............TAAC.....................................G..-...G...............C
MG570453.1_Exoglossum_maxillingu  .................AC........................................-.T.G.........A.....C
MG570454.1_Pimephales_promelas_i  ..................C........................................-...C...T.....A.....C
MG570455.1_Notropis_atherinoides  ...............G.AC....................................G...-...G...............C
MG570456.1_Notropis_atherinoides  ...............G.AC....................................G...-...G...............C
MG570457.1_Pimephales_notatus_is  .................AC........................................-...G...T...........C
MG570458.1_Pimephales_notatus_is  .................AC........................................-...G...T...........C
MK421554.1_Parabramis_pekinensis  ...........................................................-....................
MT333789.1_Notropis_lutipinnis_v  ..................C........................................-...G...T...........A
MT364325.1_Hybognathus_amarus_mi  ................CAC.....................................G..-...G...T.......G...C
MT501368.1_Gila_cypha_isolate_SN  ..............G.CC.......................................C--.T.T.........A.....C
MT501369.1_Notropis_simus_pecose  ................C.C........................................-...G......C........C
MT501378.1_Hybognathus_amarus_is  ................CAC.....................................G..-...G...T.......G...C
MT501385.1_Notropis_jemezanus_vo  ...............G.AC....................................GG..-...................C
MT501391.1_Rhinichthys_osculus_i  ................CG......................................G..-...G.........A.G....
MT667239.1_Rhinichthys_osculus_t  ................CG......................................G..-...G.........A.G....
MT667242.1_Luxilus_cornutus_vouc  .................AC........................................-...G...............C
MW300340.1_Hybognathus_placitus_  .................AC.....................................G..-...G...T...........C
MW300341.1_Hybognathus_placitus_  .................AC.....................................G..-...G...T...........C
NC_013763.1_Mylocheilus_caurinus  ................CCG........................................-.............A.....C
NC_033926.1_Opsopoeodus_emiliae_  .................AT........................................-.......T...........C
NC_037008.1_Notropis_chalybaeus_  ................CAC........................................-...G...............A
NC_037009.1_Notropis_heterolepis  .................AT......................................G.-...G.........A.C...C
NC_037010.1_Rhinichthys_obtusus_  .................A.........................................-...G.........A.G...C
NC_037014.1_Notropis_hudsonius_i  .................AC........................................-...G...............C
NC_037015.1_Exoglossum_maxilling  .................AC........................................-.T.G.........A.....C
NC_054086.1_Ptychocheilus_lucius  ..........A...G.CC.......................................T--.T.C.........A.....C
NC_054257.1_Gila_cypha_isolate_S  ..............G.CC.......................................C--.T.T.........A.....C
NC_054259.1_Gila_nigrescens_isol  ................C........................................T--.T.T.........A.....C
NC_054260.1_Hybognathus_amarus_i  ................CAC.....................................G..-...G...T.......G...C
NC_054262.1_Notropis_jemezanus_v  ...............G.AC....................................GG..-...................C
Pimephales_notatus_R2S3_________  .................AC........................................-...G...T...........C
Pimephales_tenellus_tenellu_R2S1  ..................C.....................................G..-...GTT.T...........C
Pimephales_tenellus_parvice_R2S2  ..................C.....................................G.C-....T..T...........C
Pimephales_notatus_R1S1_________  .................AC........................................-...G...T...........C
MG570452.1_Pimephales_promelas_i  ..................C........................................-...C...T.....A.....C
MG570452.1_Pimephales_promelas_S  ..................C........................................-...C...T.....A.....C

AB626850.1_Megalobrama_terminali  AATAAAAAGCAAAAACTTAGTGGAAAGTGAAATTTTACCTTCGGTTGGGGCGACCGCGGAGGAAAAACAAGCCTCCGAGT
AP010779.1_Mylocheilus_caurinus_  C....G......G..........C.GA........................................T............
AP011215.1_Gila_sp._1460_mitocho  C..G.....T..G..........C.GA.A..C.......................A....A...................
AP011263.1_Scardinius_erythropht  TG..G.......G..........CG.A....G.......................A.......G...G............
AP011267.1_Algansea_lacustris_mi  CG..G.......G......A...C-CA.......................................G.............
AP011268.1_Yuriria_alta_mitochon  C...C.......G......A...C-CA.......................................G.............
AP011273.1_Hybognathus_nuchalis_  C...G.......G......A...C-CA............................A..........G.............
AP011274.1_Couesius_plumbeus_mit  T........T..G..........CCT....G........................A...........TG...........
AP011275.1_Platygobio_gracilis_m  CG..G.......G..........C-CA.....C......................A........................
AP011277.1_Erimystax_dissimilis_  ............G..........C-CA............................A........................
AP011279.1_Pimephales_promelas_m  CG..G.......G.....T.....-TA.....C......................A........................
AP011280.1_Clinostomus_elongatus  C...........G..........C..A.....C......................A.....A......G...........
AP012079.1_Luxilus_chrysocephalu  C...G.......G..........C-CA............................A..........G.............
AP012080.1_Macrhybopsis_gelida_m  C.A.........G.........A.-TC.A...C......................A........................
AP012083.1_Notropis_atherinoides  C.....C.....G..........T-CA.......................................G.............
AP012084.1_Notropis_baileyi_mito  T..G...G....G..........C-CA......................................GG.............
AP012087.1_Cyprinella_galactura_  ...G........G.........AC-.A....CA......................A........................
AP012088.1_Hybopsis_lineapunctat  C..........GG......C...C-CA..G.........................A..........G.............
AP012090.1_Luxilus_cornutus_mito  C....G......G......A...C-C.....G.......................A..........G.............
AP012091.1_Lythrurus_ardens_mito  CC..........G..........C-C.....G.......................A.........G..............
AP012092.1_Lythrurus_fumeus_mito  CC..........G.........AC-CA....G.......................A..........G.............
AP012093.1_Lythrurus_lirus_mitoc  CC..........G......A...C-C.....G..................................G.............
AP012094.1_Lythrurus_umbratilis_  CC..........G..........C-C.....G.......................A.........GG.............
AP012095.1_Macrhybopsis_meeki_mi  C.A.........G......A....-.A.A...C......................A...........T............
AP012097.1_Notropis_bifrenatus_m  TG..........G......A...C-CA............................A........................
AP012098.1_Pimephales_sp._MCZunc  C...G.......G.....TA...C-CA.....C......................A..........G.............
AP012100.1_Notropis_telescopus_m  C..G........G......A...C-CA...G........................A..........G.............
AP012101.1_Pimephales_notatus_mi  C...G.......G.....TA...T-CA.....C......................A..........G.............
AP012102.1_Pimephales_vigilax_mi  TT..........C.....TA....-CA.....C......................A.....T....GG..A.........
AP012103.1_Pogonichthys_macrolep  C...........G..........C..A.......................................G.............
AP012106.1_Richardsonius_balteat  CG...G.....GG..........T..A...G.C.................................G.............
AP012108.1_Notropis_chrosomus_mi  T...G.......G......A...C-C.....G.......................A........................
AY216542.1_Lythrurus_umbratilus_  CC..........G..........C-CC....G.......................A.........G.A............
Pimephales_vigilax_R1S2_________  TT..........C.....TA....-CA.....C......................A.....T....GG..A.........
Pimephales_vigilax_R1S3_________  TT..........C.....TA...G-CA.....C......................A.....T....GG..A.........
DQ536429.1_Notropis_stramineus_m  CG.G........G..........C-CA....T.......................A..........G.............
JX910141.1_Squaliobarbus_curricu  ............G.............A....G.......................A........................
KC351187.1_Squaliobarbus_curricu  ............G.............A....G.......................A........................
KT278765.1_Pimephales_promelas_m  C...G.......G.....TA...G-TA.....C......................A........................
KT289925.1_Pimephales_promelas_m  CG..G.......G.....T.....-TA.....C......................A........................
KT424924.1_Rhinichthys_osculus_m  C...C.......G.........AC-CA............................A..........GT............
KU200257.1_Chanodichthys_ilishae  ..........................A....G.......................A........................
MF972070.1_Siphateles_bicolor_mo  C........T..G..........C..A..G.........................A............G...........
MG570407.1_Notropis_chalybaeus_v  C...........G.........AC-CA...G........................A........................
MG570408.1_Notropis_bifrenatus_v  TG..........G......A...C-CA............................A........................
MG570413.1_Notropis_heterolepis_  C...........G..........C-T....G........................A........................
MG570416.1_Rhinichthys_obtusus_v  CT...G......G..........C-CA............................A...........T............
MG570417.1_Rhinichthys_obtusus_v  CT...G......G..........C-CA............................A...........T............
MG570420.1_Pimephales_notatus_vo  C...G.......G.....TA...C-CA.....C......................A..........G.............
MG570443.1_Notropis_hudsonius_is  .G..G.......G..........C-CA....G.......................A..........G.............
MG570444.1_Rhinichthys_atratulus  CC...G.....GG..........C-CAC...........................A...........T............
MG570445.1_Rhinichthys_atratulus  CC...G.....GG..........C-CAC...........................A...........T............
MG570447.1_Luxilus_cornutus_isol  CT...G......G......A...C-CA....G.......................A..........G.............
MG570449.1_Luxilus_cornutus_isol  CT...G......G......A...C-CA....G.......................A..........G.............
MG570450.1_Pimephales_notatus_is  C...G.......G.....TA...C-CA.....C......................A..........G.............
MG570451.1_Notropis_bifrenatus_i  TG..........G......A...C-CA............................A........................
MG570453.1_Exoglossum_maxillingu  ............G..........C-CA............................A........................
MG570454.1_Pimephales_promelas_i  CG..G.......G.....T.....-TA...G.C......................A........................
MG570455.1_Notropis_atherinoides  CG....C.....G..........T-CA.......................................G.............
MG570456.1_Notropis_atherinoides  C.....C.....G..........T-CA.......................................G.............
MG570457.1_Pimephales_notatus_is  C...G.......G.....TA...C-CA.....C......................A..........G.............
MG570458.1_Pimephales_notatus_is  C...G.......G.....TA...C-CA.....C......................A..........G.............
MK421554.1_Parabramis_pekinensis  ................................................................................
MT333789.1_Notropis_lutipinnis_v  C...........G..........C-CA....G.......................A........................
MT364325.1_Hybognathus_amarus_mi  C..GG.......G......A...C-CA............................A..........G.............
MT501368.1_Gila_cypha_isolate_SN  T........T..G..........C..A.A...................................................
MT501369.1_Notropis_simus_pecose  T.C.G.......G..........T-CA...G...................................G.............
MT501378.1_Hybognathus_amarus_is  C..GG.......G......A...C-CA............................A..........G.............
MT501385.1_Notropis_jemezanus_vo  C.....G.....G..........T-CC....G..................................G.............
MT501391.1_Rhinichthys_osculus_i  T...G.G.....G..........C-CA............................A.........G.T............
MT667239.1_Rhinichthys_osculus_t  T...G.G.....G..........C-CA............................A.........G.T............
MT667242.1_Luxilus_cornutus_vouc  CT...G......G......A...C-CA....G.......................A..........G.............
MW300340.1_Hybognathus_placitus_  CG..G.......G..........C-C.............................A........................
MW300341.1_Hybognathus_placitus_  CG..G.......G..........C-C.............................A..........G.............
NC_013763.1_Mylocheilus_caurinus  C....G......G..........C.GA........................................T............
NC_033926.1_Opsopoeodus_emiliae_  C......C....G.....TA...C-TA...G.C......................A....A.....G.............
NC_037008.1_Notropis_chalybaeus_  C...........G.........AC-CA...G........................A........................
NC_037009.1_Notropis_heterolepis  C...........G..........C-T....G........................A........................
NC_037010.1_Rhinichthys_obtusus_  CT...G......G..........C-CA............................A...........T............
NC_037014.1_Notropis_hudsonius_i  .G..G.......G..........C-CA....G.......................A..........G.............
NC_037015.1_Exoglossum_maxilling  ............G..........C-CA............................A........................
NC_054086.1_Ptychocheilus_lucius  T........T..G..........C..A.A...C......................A...........T............
NC_054257.1_Gila_cypha_isolate_S  T........T..G..........C..A.A...................................................
NC_054259.1_Gila_nigrescens_isol  C........T..G..........C..A.A..C.......................A....A.....G.............
NC_054260.1_Hybognathus_amarus_i  C..GG.......G......A...C-CA............................A..........G.............
NC_054262.1_Notropis_jemezanus_v  C.....G.....G..........T-CC....G..................................G.............
Pimephales_notatus_R2S3_________  T...........G.....T....C-CA....CC......................A..........G.............
Pimephales_tenellus_tenellu_R2S1  C...G.......G.....TA..AC-CA.....C...............................................
Pimephales_tenellus_parvice_R2S2  C...G.............T...AC-CA.....C......................A........................
Pimephales_notatus_R1S1_________  T...........G.....T....C-CA....CC......................A..........G.............
MG570452.1_Pimephales_promelas_i  CG..G.......G.....T.....-TA...G.C......................A........................
MG570452.1_Pimephales_promelas_S  CG..G.......G.....T.....-TA.....C......................A........................

AB626850.1_Megalobrama_terminali  GGAATGGGCC--AAACCCCTAAAACCAAGAGAAACATCTCTAAGCCACAGAACATCTGACCAAAAATGATCCGGCCAATA
AP010779.1_Mylocheilus_caurinus_  ...C......-A.-.........G.T..A..........A......G..........................A.T..-.
AP011215.1_Gila_sp._1460_mitocho  ...C....G.--GG.........G....T..........A......G.....T....................A..TCAG
AP011263.1_Scardinius_erythropht  ........TT-A..--...C...G.T......T.............G...G......................A.TG...
AP011267.1_Algansea_lacustris_mi  ...C......-A.G.........G....A..........T......G................C.........A.T..-.
AP011268.1_Yuriria_alta_mitochon  ...C......-A.G.........G....A..........T......G................T.G..............
AP011273.1_Hybognathus_nuchalis_  ...C......-A...........G....A...G......T......G................T...........T..-.
AP011274.1_Couesius_plumbeus_mit  ...C......--...T.......T..G.A...G......T..G.........T..........T...........TC.-.
AP011275.1_Platygobio_gracilis_m  ...C......-A...........G........G......T......G................T...........T....
AP011277.1_Erimystax_dissimilis_  ...T......-A...........G...............T......G................T.........A.T.G-.
AP011279.1_Pimephales_promelas_m  ...C......AA...........G.T..A...G......T......G................T...........T..-.
AP011280.1_Clinostomus_elongatus  ...C......-A.-.........G.T.............A......G..........................A.G..-.
AP012079.1_Luxilus_chrysocephalu  ...C......-A.G.........G....A..G....C..T......G................C...........T....
AP012080.1_Macrhybopsis_gelida_m  ...C......-A.G.-.......G....A..........T......G................T...........T.--.
AP012083.1_Notropis_atherinoides  ...C......-G.G.-.......G...............TC.....G................T...........T.G-.
AP012084.1_Notropis_baileyi_mito  ...C......-A...........G.T..A...G......TA.....G................C...........T..C.
AP012087.1_Cyprinella_galactura_  ...C......--.T.........G....A..........T.......................T...........T..-T
AP012088.1_Hybopsis_lineapunctat  ...C....A.--...........G.T..A.A.G....T.T......G................T...........T...G
AP012090.1_Luxilus_cornutus_mito  ...C......-A.C.........G....A...G......T......G.....T..........T..G........T..-.
AP012091.1_Lythrurus_ardens_mito  ...C......-G...........G....A...G......T.G....G................T...........T..-.
AP012092.1_Lythrurus_fumeus_mito  ...C......-A.G.........G....A...G......T......G................T.G.........T..-.
AP012093.1_Lythrurus_lirus_mitoc  ...C.....T-G.G.........G....A...G......TAG....G................T...........T..-.
AP012094.1_Lythrurus_umbratilis_  ...C......-G...........G....A...G......T.G....G................T...........T..-.
AP012095.1_Macrhybopsis_meeki_mi  ...C......-A.G.-.......G....A..........T......G................T...........T.--.
AP012097.1_Notropis_bifrenatus_m  ...C......-G...........G.T..A...G......TC.....G................T...........T....
AP012098.1_Pimephales_sp._MCZunc  ...C......-A.-.........G.T..A...G......T......G................C.........A....-G
AP012100.1_Notropis_telescopus_m  ...C......-A...........G.T..A..........T......G................T...........T.T..
AP012101.1_Pimephales_notatus_mi  ...C......-A.-.........G.T..A...G......T......G................T.........A....-G
AP012102.1_Pimephales_vigilax_mi  ...C......-A.-.........G.T..A...G......T......G.....A..........T..........TT..-C
AP012103.1_Pogonichthys_macrolep  ...T......--...........G....A...G......A......G...............................-.
AP012106.1_Richardsonius_balteat  ...C......-G.-.........G.T.............A......G..........................A.T..-.
AP012108.1_Notropis_chrosomus_mi  ...T.....T-A.C.........G.T..A...G......TA.....G................T...........TCG-.
AY216542.1_Lythrurus_umbratilus_  ...C......-G.G.........G....A...G......T......G................T...........T..-.
Pimephales_vigilax_R1S2_________  ...C......-A.-.........G.T..A...G......T......G.....A..........T..........TT..-C
Pimephales_vigilax_R1S3_________  ...C......-A.-.........G.T......G......T......G.....A..........T...........T..-C
DQ536429.1_Notropis_stramineus_m  ...C......-G.C.........G...TA...G......T......G................T...........T---.
JX910141.1_Squaliobarbus_curricu  ..........-A.-.T...........................................................T.C..
KC351187.1_Squaliobarbus_curricu  ..........-A.-.T...........................................................T.C..
KT278765.1_Pimephales_promelas_m  ...C......-A...T.......G.TG.A...G......T......G................T...........T..-.
KT289925.1_Pimephales_promelas_m  ...C......AA...........G.T..A...G......T......G................T...........T..-G
KT424924.1_Rhinichthys_osculus_m  ...C......-A.-.........G......................G................T.........A.TG.-.
KU200257.1_Chanodichthys_ilishae  ..........--............TT......G..........................................T....
MF972070.1_Siphateles_bicolor_mo  ...C......--G..........G.T..T..........A......G.....T....................A...CAG
MG570407.1_Notropis_chalybaeus_v  ...C......-A.............T..A..........TG.....G................T...........T....
MG570408.1_Notropis_bifrenatus_v  ...C......-G...........G.T..A...G......TC.....G................T...........T....
MG570413.1_Notropis_heterolepis_  ...C......-A...........G....A...G......T......G................T...........T..-.
MG570416.1_Rhinichthys_obtusus_v  ...C......--...........G......................G.....T..........T.........A.T..-.
MG570417.1_Rhinichthys_obtusus_v  ...C......--...........G......................G.....T..........T.........A.T..-.
MG570420.1_Pimephales_notatus_vo  ...C......-A.-.........G.T..A...G......T......G................C.........A....-G
MG570443.1_Notropis_hudsonius_is  ...CC.....-A...T.......G....A...G......T......G................T...........T..-.
MG570444.1_Rhinichthys_atratulus  ...C......--...........G......................G.....T..........T.........A.T..-.
MG570445.1_Rhinichthys_atratulus  ...C......--...........G......................G.....T..........T.........A.T..-.
MG570447.1_Luxilus_cornutus_isol  ...C......-A.C.........G....A...G......T......G.....T..........T..G........T..-.
MG570449.1_Luxilus_cornutus_isol  ...C......-A.C.........G....A...G......T......G.....T..........T..G........T..-.
MG570450.1_Pimephales_notatus_is  ...C......-A.-.........G.T..A...G......T......G................C.........A....-G
MG570451.1_Notropis_bifrenatus_i  ...C......-G...........G.T..A...G......TC.....G................T...........T....
MG570453.1_Exoglossum_maxillingu  ...T......-A...........G...............T......G................T.........A.T.G-.
MG570454.1_Pimephales_promelas_i  ...C......AA...........G.T..A...G......T......G................T...........T..-.
MG570455.1_Notropis_atherinoides  ..GC......-G.G.-.......G...............TC.....G................T...........T..-.
MG570456.1_Notropis_atherinoides  ...C......-G.G.-.......G...............TC.....G................T...........T.G-.
MG570457.1_Pimephales_notatus_is  ...C......-A.-.........G.T..A...G......T......G................C.........A....-G
MG570458.1_Pimephales_notatus_is  ...C......-A.-.........G.T..A...G......T......G................C.........A....-G
MK421554.1_Parabramis_pekinensis  ..........--....................................................................
MT333789.1_Notropis_lutipinnis_v  .......A..-A...........G.T..A...G......TA.G...G................T..........TT.--.
MT364325.1_Hybognathus_amarus_mi  ...C......-A...........G....A...G......T......G................C...........T..-.
MT501368.1_Gila_cypha_isolate_SN  ...C....G.--...........G....T..........A......G.....T....................A.TCCAG
MT501369.1_Notropis_simus_pecose  ...CC.....-A...........G.T..A..........TA.G...G................C...........T..-G
MT501378.1_Hybognathus_amarus_is  ...C......-A...........G....A...G......T......G................C...........T..-.
MT501385.1_Notropis_jemezanus_vo  ...C......-G.G.-.......G...............TC.....G................T...........TCG-.
MT501391.1_Rhinichthys_osculus_i  ...C.....T-A.-.T.......G......................G................CG........A.T..-.
MT667239.1_Rhinichthys_osculus_t  ...C.....T-A.-.T.......G......................G................C.........A.T..-.
MT667242.1_Luxilus_cornutus_vouc  ...C......-A.C.........G....A...G......T......G.....T..........T..G........T..-.
MW300340.1_Hybognathus_placitus_  ...C......-G.C.........G....A...G......T......G................T...........T..-.
MW300341.1_Hybognathus_placitus_  ...C......-G.C.........G....A...G......T..G...G................T...........T..-.
NC_013763.1_Mylocheilus_caurinus  ...C......-A.-.........G.T..A..........A......G..........................A.T..-.
NC_033926.1_Opsopoeodus_emiliae_  ...C......-A.-.........G.T..A...G......T......G................T...........T---.
NC_037008.1_Notropis_chalybaeus_  ...C......-A.............T..A..........TG.....G................T...........T....
NC_037009.1_Notropis_heterolepis  ...C......-A...........G....A...G......T......G................T...........T..-.
NC_037010.1_Rhinichthys_obtusus_  ...C......--...........G......................G.....T..........T.........A.T..-.
NC_037014.1_Notropis_hudsonius_i  ...CC.....-A...T.......G....A...G......T......G................T...........T..-.
NC_037015.1_Exoglossum_maxilling  ...T......-A...........G...............T......G................T.........A.T.G-.
NC_054086.1_Ptychocheilus_lucius  ...C....G.--...........G....T..........A............T....................A..CCA.
NC_054257.1_Gila_cypha_isolate_S  ...C....G.--...........G....T..........A......G.....T....................A.TCCAG
NC_054259.1_Gila_nigrescens_isol  ...C....GT--...........G....T..........A......G.....T....................A..CCAG
NC_054260.1_Hybognathus_amarus_i  ...C......-A...........G....A...G......T......G................C...........T..-.
NC_054262.1_Notropis_jemezanus_v  ...C......-G.G.-.......G...............TC.....G................T...........TCG-.
Pimephales_notatus_R2S3_________  ...C......-A.-.........G.T..A...G......T......G................C.........A.TG.-G
Pimephales_tenellus_tenellu_R2S1  ...C......-A...........G.T..A...G......T......G................T...........T....
Pimephales_tenellus_parvice_R2S2  ...C......-A.G.........G.T..A...G......T......G................T...........T....
Pimephales_notatus_R1S1_________  ...C......-A.-.........G.T..A...G......T......G................C.........A.TG.-G
MG570452.1_Pimephales_promelas_i  ...C......AA...........G.T..A...G......T......G................T...........T..-.
MG570452.1_Pimephales_promelas_S  ...C......AA...........G.T..A...G......T......G................T...........T..-.

AB626850.1_Megalobrama_terminali  AAGCCGATCAACGAACCAAGTTACCCTAGGGATAACAGCGCAATCCTCTCCCAGAGTCCATATCGACGAGGGGGTTTACG
AP010779.1_Mylocheilus_caurinus_  ................................................................................
AP011215.1_Gila_sp._1460_mitocho  .G.T.........G................................C.................................
AP011263.1_Scardinius_erythropht  ................................................................................
AP011267.1_Algansea_lacustris_mi  .............G..........................................C.......................
AP011268.1_Yuriria_alta_mitochon  .G......................................................C.......................
AP011273.1_Hybognathus_nuchalis_  .C...........G..........................................C.......................
AP011274.1_Couesius_plumbeus_mit  .T......................................................C..G....................
AP011275.1_Platygobio_gracilis_m  ........................................................C.......................
AP011277.1_Erimystax_dissimilis_  G.......................................................C.......................
AP011279.1_Pimephales_promelas_m  .............G..........................................C.......................
AP011280.1_Clinostomus_elongatus  ................................................................................
AP012079.1_Luxilus_chrysocephalu  .............G..........................................C.......................
AP012080.1_Macrhybopsis_gelida_m  ........................................................C..T....................
AP012083.1_Notropis_atherinoides  .............G..........................................C.......................
AP012084.1_Notropis_baileyi_mito  G............G..........................................C.......................
AP012087.1_Cyprinella_galactura_  .......C.....G..........................................C.......................
AP012088.1_Hybopsis_lineapunctat  .G......................................................C.......................
AP012090.1_Luxilus_cornutus_mito  .............G..........................................C.......................
AP012091.1_Lythrurus_ardens_mito  .............G..........................................C.......................
AP012092.1_Lythrurus_fumeus_mito  ..........G..G..........................................C.......................
AP012093.1_Lythrurus_lirus_mitoc  .G...........G..........................................C.......................
AP012094.1_Lythrurus_umbratilis_  .............G..........................................C.......................
AP012095.1_Macrhybopsis_meeki_mi  ........................................................C..T....................
AP012097.1_Notropis_bifrenatus_m  ........................................................C.......................
AP012098.1_Pimephales_sp._MCZunc  .G.T.........G..........................................C.......................
AP012100.1_Notropis_telescopus_m  .G...........G..........................................C.......................
AP012101.1_Pimephales_notatus_mi  .G.T.........G..........................................C.......................
AP012102.1_Pimephales_vigilax_mi  ........................................................C.............A.........
AP012103.1_Pogonichthys_macrolep  ................................................................................
AP012106.1_Richardsonius_balteat  ................................................................................
AP012108.1_Notropis_chrosomus_mi  CG...........G..........................................C.......................
AY216542.1_Lythrurus_umbratilus_  ..........G..G..........................................C.......................
Pimephales_vigilax_R1S2_________  ........................................................C.............A.........
Pimephales_vigilax_R1S3_________  ........................................................C.............A.........
DQ536429.1_Notropis_stramineus_m  .............G..........................................C.......................
JX910141.1_Squaliobarbus_curricu  ................................................................................
KC351187.1_Squaliobarbus_curricu  ................................................................................
KT278765.1_Pimephales_promelas_m  .............G..........................................C.......................
KT289925.1_Pimephales_promelas_m  .............G..........................................C.......................
KT424924.1_Rhinichthys_osculus_m  ........................................................C.......................
KU200257.1_Chanodichthys_ilishae  ................................................................................
MF972070.1_Siphateles_bicolor_mo  TG.T..........................................C.................................
MG570407.1_Notropis_chalybaeus_v  ........................................................C.......................
MG570408.1_Notropis_bifrenatus_v  ........................................................C.......................
MG570413.1_Notropis_heterolepis_  C............G..........................................C.......................
MG570416.1_Rhinichthys_obtusus_v  ...T....................................................C.......................
MG570417.1_Rhinichthys_obtusus_v  ...T....................................................C.......................
MG570420.1_Pimephales_notatus_vo  .G.T.........G..........................................C.......................
MG570443.1_Notropis_hudsonius_is  .G...........G..........................................A.......T...............
MG570444.1_Rhinichthys_atratulus  ...T....................................................C.......................
MG570445.1_Rhinichthys_atratulus  ...T....................................................C.......................
MG570447.1_Luxilus_cornutus_isol  .............G..........................................C.......................
MG570449.1_Luxilus_cornutus_isol  .............G..........................................C.......................
MG570450.1_Pimephales_notatus_is  .G.T.........G..........................................C.......................
MG570451.1_Notropis_bifrenatus_i  ........................................................C.......................
MG570453.1_Exoglossum_maxillingu  G.......................................................C.......................
MG570454.1_Pimephales_promelas_i  .............G..........................................C.......................
MG570455.1_Notropis_atherinoides  .............G..........................................C.......................
MG570456.1_Notropis_atherinoides  .............G..........................................C.......................
MG570457.1_Pimephales_notatus_is  .G.T.........G..........................................C.......................
MG570458.1_Pimephales_notatus_is  .G.T.........G..........................................C.......................
MK421554.1_Parabramis_pekinensis  ................................................................................
MT333789.1_Notropis_lutipinnis_v  ..A.......G..G..........................................C.......................
MT364325.1_Hybognathus_amarus_mi  .............G..........................................C.......................
MT501368.1_Gila_cypha_isolate_SN  ...T..........................................C.................................
MT501369.1_Notropis_simus_pecose  .G...........G..........................................C.......................
MT501378.1_Hybognathus_amarus_is  .............G..........................................C.......................
MT501385.1_Notropis_jemezanus_vo  .............G..........................................C.......................
MT501391.1_Rhinichthys_osculus_i  ........................................................C.......................
MT667239.1_Rhinichthys_osculus_t  ........................................................C.......................
MT667242.1_Luxilus_cornutus_vouc  .............G..........................................C.......................
MW300340.1_Hybognathus_placitus_  .............G..........................................C.......................
MW300341.1_Hybognathus_placitus_  .............G..........................................C.......................
NC_013763.1_Mylocheilus_caurinus  ................................................................................
NC_033926.1_Opsopoeodus_emiliae_  .............G........................................................A.........
NC_037008.1_Notropis_chalybaeus_  ........................................................C.......................
NC_037009.1_Notropis_heterolepis  C............G..........................................C.......................
NC_037010.1_Rhinichthys_obtusus_  ...T....................................................C.......................
NC_037014.1_Notropis_hudsonius_i  .G...........G..........................................A.......T...............
NC_037015.1_Exoglossum_maxilling  G.......................................................C.......................
NC_054086.1_Ptychocheilus_lucius  .G.T..........................................C.................................
NC_054257.1_Gila_cypha_isolate_S  ...T..........................................C.................................
NC_054259.1_Gila_nigrescens_isol  .G.T.........G................................C.................................
NC_054260.1_Hybognathus_amarus_i  .............G..........................................C.......................
NC_054262.1_Notropis_jemezanus_v  .............G..........................................C.......................
Pimephales_notatus_R2S3_________  .G.T.........G..........................................C.......................
Pimephales_tenellus_tenellu_R2S1  ........................................................C.......................
Pimephales_tenellus_parvice_R2S2  G.......................................................C.......................
Pimephales_notatus_R1S1_________  .G.T.........G..........................................C.......................
MG570452.1_Pimephales_promelas_i  .............G..........................................C.......................
MG570452.1_Pimephales_promelas_S  .............G..........................................C.......................

AB626850.1_Megalobrama_terminali  ACCTCGATGTTGGATCAGGACATCCTAATGGTGCAGCCGCTATTAAGGGTTCGTTTGTTCAACGATTAAAGTCCTACGTG
AP010779.1_Mylocheilus_caurinus_  ................................................................................
AP011215.1_Gila_sp._1460_mitocho  ................................................................................
AP011263.1_Scardinius_erythropht  ................................................................................
AP011267.1_Algansea_lacustris_mi  ..........................G................C....................................
AP011268.1_Yuriria_alta_mitochon  ..........................GG...............C....................................
AP011273.1_Hybognathus_nuchalis_  ..........................GG....................................................
AP011274.1_Couesius_plumbeus_mit  ................................................................................
AP011275.1_Platygobio_gracilis_m  ..........................GG....................................................
AP011277.1_Erimystax_dissimilis_  ................................................................................
AP011279.1_Pimephales_promelas_m  ..........................GG....................................................
AP011280.1_Clinostomus_elongatus  ................................................................................
AP012079.1_Luxilus_chrysocephalu  ..........................GG....................................................
AP012080.1_Macrhybopsis_gelida_m  ..........................G.....................................................
AP012083.1_Notropis_atherinoides  ..........................GG....................................................
AP012084.1_Notropis_baileyi_mito  ..........................GG....................................................
AP012087.1_Cyprinella_galactura_  ..........................GG....................................................
AP012088.1_Hybopsis_lineapunctat  ..........................G.....................................................
AP012090.1_Luxilus_cornutus_mito  ..........................GG....................................................
AP012091.1_Lythrurus_ardens_mito  ..........................GG.....T..............................................
AP012092.1_Lythrurus_fumeus_mito  ..........................GG.....T..............................................
AP012093.1_Lythrurus_lirus_mitoc  ..........................GG.....T..............................................
AP012094.1_Lythrurus_umbratilis_  ..........................GG.....T..............................................
AP012095.1_Macrhybopsis_meeki_mi  ..........................G.....................................................
AP012097.1_Notropis_bifrenatus_m  ..........................GG....................................................
AP012098.1_Pimephales_sp._MCZunc  ..........................G.....................................................
AP012100.1_Notropis_telescopus_m  ..........................G.....................................................
AP012101.1_Pimephales_notatus_mi  ..........................G.....................................................
AP012102.1_Pimephales_vigilax_mi  ................................................................................
AP012103.1_Pogonichthys_macrolep  ................................................................................
AP012106.1_Richardsonius_balteat  ................................................................................
AP012108.1_Notropis_chrosomus_mi  ..........................GG..............C.....................................
AY216542.1_Lythrurus_umbratilus_  ..........................GG.....T..............................................
Pimephales_vigilax_R1S2_________  ................................................................................
Pimephales_vigilax_R1S3_________  ................................................................................
DQ536429.1_Notropis_stramineus_m  .........................C......................................................
JX910141.1_Squaliobarbus_curricu  ................................................................................
KC351187.1_Squaliobarbus_curricu  ................................................................................
KT278765.1_Pimephales_promelas_m  ..........................GG....................................................
KT289925.1_Pimephales_promelas_m  ................................................................................
KT424924.1_Rhinichthys_osculus_m  ................................................................................
KU200257.1_Chanodichthys_ilishae  ................................................................................
MF972070.1_Siphateles_bicolor_mo  ................................................................................
MG570407.1_Notropis_chalybaeus_v  ..........................G.....................................................
MG570408.1_Notropis_bifrenatus_v  ..........................GG....................................................
MG570413.1_Notropis_heterolepis_  ................................................................................
MG570416.1_Rhinichthys_obtusus_v  ................................................................................
MG570417.1_Rhinichthys_obtusus_v  ................................................................................
MG570420.1_Pimephales_notatus_vo  ..........................G.....................................................
MG570443.1_Notropis_hudsonius_is  ..........................GG....................................................
MG570444.1_Rhinichthys_atratulus  ................................................................................
MG570445.1_Rhinichthys_atratulus  ................................................................................
MG570447.1_Luxilus_cornutus_isol  ..........................G.....................................................
MG570449.1_Luxilus_cornutus_isol  ..........................G.....................................................
MG570450.1_Pimephales_notatus_is  ..........................G.....................................................
MG570451.1_Notropis_bifrenatus_i  ..........................GG....................................................
MG570453.1_Exoglossum_maxillingu  ................................................................................
MG570454.1_Pimephales_promelas_i  ..........................GG....................................................
MG570455.1_Notropis_atherinoides  ..........................GG....................................................
MG570456.1_Notropis_atherinoides  ..........................GG....................................................
MG570457.1_Pimephales_notatus_is  ..........................G.....................................................
MG570458.1_Pimephales_notatus_is  ..........................G.....................................................
MK421554.1_Parabramis_pekinensis  ................................................................................
MT333789.1_Notropis_lutipinnis_v  ..........................G.....................................................
MT364325.1_Hybognathus_amarus_mi  ..........................G.....................................................
MT501368.1_Gila_cypha_isolate_SN  ................................................................................
MT501369.1_Notropis_simus_pecose  ..........................GG....................................................
MT501378.1_Hybognathus_amarus_is  ..........................G.....................................................
MT501385.1_Notropis_jemezanus_vo  ..........................GG....................................................
MT501391.1_Rhinichthys_osculus_i  ................................................................................
MT667239.1_Rhinichthys_osculus_t  ................................................................................
MT667242.1_Luxilus_cornutus_vouc  ..........................G.....................................................
MW300340.1_Hybognathus_placitus_  ..........................GG....................................................
MW300341.1_Hybognathus_placitus_  ..........................GG....................................................
NC_013763.1_Mylocheilus_caurinus  ................................................................................
NC_033926.1_Opsopoeodus_emiliae_  ................................................................................
NC_037008.1_Notropis_chalybaeus_  ..........................G.....................................................
NC_037009.1_Notropis_heterolepis  ................................................................................
NC_037010.1_Rhinichthys_obtusus_  ................................................................................
NC_037014.1_Notropis_hudsonius_i  ..........................GG....................................................
NC_037015.1_Exoglossum_maxilling  ................................................................................
NC_054086.1_Ptychocheilus_lucius  ................................................................................
NC_054257.1_Gila_cypha_isolate_S  ................................................................................
NC_054259.1_Gila_nigrescens_isol  ................................................................................
NC_054260.1_Hybognathus_amarus_i  ..........................G.....................................................
NC_054262.1_Notropis_jemezanus_v  ..........................GG....................................................
Pimephales_notatus_R2S3_________  ..........................G.....................................................
Pimephales_tenellus_tenellu_R2S1  ...........................G....................................................
Pimephales_tenellus_parvice_R2S2  ...........................G....................................................
Pimephales_notatus_R1S1_________  ..........................G.....................................................
MG570452.1_Pimephales_promelas_i  ..........................GG....................................................
MG570452.1_Pimephales_promelas_S  ..........................GG....................................................

AB626850.1_Megalobrama_terminali  ATCTGAGTTCAGACCGGAGCAATCCAGGTCAGTTTCTATCTGTAACGCTACTTTTCCTAGTACGAAAGGATCGGAAAAGA
AP010779.1_Mylocheilus_caurinus_  ................................................C...............................
AP011215.1_Gila_sp._1460_mitocho  ...................T........................G..........................T.......G
AP011263.1_Scardinius_erythropht  ............................................G...................................
AP011267.1_Algansea_lacustris_mi  .........................................................C......................
AP011268.1_Yuriria_alta_mitochon  .................................................G.......C.....................G
AP011273.1_Hybognathus_nuchalis_  .........................................................C......................
AP011274.1_Couesius_plumbeus_mit  ...................T............................................................
AP011275.1_Platygobio_gracilis_m  ................................................................................
AP011277.1_Erimystax_dissimilis_  .......................................................T.C...............A......
AP011279.1_Pimephales_promelas_m  .................................................G.......C............C........G
AP011280.1_Clinostomus_elongatus  ...........A..A..........................................C......................
AP012079.1_Luxilus_chrysocephalu  .........................................................C.....................G
AP012080.1_Macrhybopsis_gelida_m  .........................................................C....................AG
AP012083.1_Notropis_atherinoides  .........................................................C......................
AP012084.1_Notropis_baileyi_mito  ................................................................................
AP012087.1_Cyprinella_galactura_  ...............................................................................G
AP012088.1_Hybopsis_lineapunctat  ................................................................................
AP012090.1_Luxilus_cornutus_mito  .........................................................C......................
AP012091.1_Lythrurus_ardens_mito  ................................................................................
AP012092.1_Lythrurus_fumeus_mito  .........................................................C......................
AP012093.1_Lythrurus_lirus_mitoc  ................................................................................
AP012094.1_Lythrurus_umbratilis_  ................................................................................
AP012095.1_Macrhybopsis_meeki_mi  .........................................................C....................AG
AP012097.1_Notropis_bifrenatus_m  .........................................................C......................
AP012098.1_Pimephales_sp._MCZunc  .........................................................C.....................G
AP012100.1_Notropis_telescopus_m  ......................................................C..C......................
AP012101.1_Pimephales_notatus_mi  .........................................................C.....................G
AP012102.1_Pimephales_vigilax_mi  ..................................................T...........................AG
AP012103.1_Pogonichthys_macrolep  ................................................C...............................
AP012106.1_Richardsonius_balteat  .........................................................C......................
AP012108.1_Notropis_chrosomus_mi  .......................................................T........................
AY216542.1_Lythrurus_umbratilus_  ................................................................................
Pimephales_vigilax_R1S2_________  ..................................................T...........................AG
Pimephales_vigilax_R1S3_________  ..................................................T...........................AG
DQ536429.1_Notropis_stramineus_m  ......................................................C...................G.....
JX910141.1_Squaliobarbus_curricu  ................................................................................
KC351187.1_Squaliobarbus_curricu  ................................................................................
KT278765.1_Pimephales_promelas_m  .................................................G.......C............C........G
KT289925.1_Pimephales_promelas_m  .................................................G.......C............C........G
KT424924.1_Rhinichthys_osculus_m  .......................................................T.C......................
KU200257.1_Chanodichthys_ilishae  ................................................................................
MF972070.1_Siphateles_bicolor_mo  ...................T...................................................T........
MG570407.1_Notropis_chalybaeus_v  ................................................................................
MG570408.1_Notropis_bifrenatus_v  .........................................................C......................
MG570413.1_Notropis_heterolepis_  .......................................................................T........
MG570416.1_Rhinichthys_obtusus_v  ................................................................................
MG570417.1_Rhinichthys_obtusus_v  ................................................................................
MG570420.1_Pimephales_notatus_vo  .........................................................C.....................G
MG570443.1_Notropis_hudsonius_is  ................................................................................
MG570444.1_Rhinichthys_atratulus  .........................................................C......................
MG570445.1_Rhinichthys_atratulus  .........................................................C......................
MG570447.1_Luxilus_cornutus_isol  .........................................................C......................
MG570449.1_Luxilus_cornutus_isol  .........................................................C......................
MG570450.1_Pimephales_notatus_is  .........................................................C.....................G
MG570451.1_Notropis_bifrenatus_i  .........................................................C......................
MG570453.1_Exoglossum_maxillingu  .......................................................T.C...............A......
MG570454.1_Pimephales_promelas_i  .................................................G.......C............C........G
MG570455.1_Notropis_atherinoides  .........................................................C......................
MG570456.1_Notropis_atherinoides  .........................................................C......................
MG570457.1_Pimephales_notatus_is  .........................................................C.....................G
MG570458.1_Pimephales_notatus_is  .........................................................C.....................G
MK421554.1_Parabramis_pekinensis  ................................................................................
MT333789.1_Notropis_lutipinnis_v  .........................................................C......................
MT364325.1_Hybognathus_amarus_mi  .........................................................C.....................G
MT501368.1_Gila_cypha_isolate_SN  ...................T...................................................T........
MT501369.1_Notropis_simus_pecose  ..............................................................................AG
MT501378.1_Hybognathus_amarus_is  .........................................................C.....................G
MT501385.1_Notropis_jemezanus_vo  .........................................................C.....................G
MT501391.1_Rhinichthys_osculus_i  .................................................G.....T.C...............A......
MT667239.1_Rhinichthys_osculus_t  .................................................G.....T.C...............A......
MT667242.1_Luxilus_cornutus_vouc  .........................................................C......................
MW300340.1_Hybognathus_placitus_  ................................................................................
MW300341.1_Hybognathus_placitus_  ................................................................................
NC_013763.1_Mylocheilus_caurinus  ................................................C...............................
NC_033926.1_Opsopoeodus_emiliae_  .........................................................C....................TG
NC_037008.1_Notropis_chalybaeus_  ................................................................................
NC_037009.1_Notropis_heterolepis  .......................................................................T........
NC_037010.1_Rhinichthys_obtusus_  ................................................................................
NC_037014.1_Notropis_hudsonius_i  ................................................................................
NC_037015.1_Exoglossum_maxilling  .......................................................T.C...............A......
NC_054086.1_Ptychocheilus_lucius  ...................T...................................................T........
NC_054257.1_Gila_cypha_isolate_S  ...................T...................................................T........
NC_054259.1_Gila_nigrescens_isol  ...................T...................................................T........
NC_054260.1_Hybognathus_amarus_i  .........................................................C.....................G
NC_054262.1_Notropis_jemezanus_v  .........................................................C.....................G
Pimephales_notatus_R2S3_________  .........................................................C...................G..
Pimephales_tenellus_tenellu_R2S1  ......................................................C..C............C........G
Pimephales_tenellus_parvice_R2S2  ......................................................C..C............C........G
Pimephales_notatus_R1S1_________  .........................................................C...................G..
MG570452.1_Pimephales_promelas_i  .................................................G.......C............C........G
MG570452.1_Pimephales_promelas_S  .................................................G.......C............C........G

AB626850.1_Megalobrama_terminali  GGGGCCCATACTTAAAGCACGCCCCACCCCTAATTAATGAAAACAAATAAATTAAATAAAGGGAGGGCCAAAACCCCAAC
AP010779.1_Mylocheilus_caurinus_  .........G.CC......TA..............G...................G......A......G.......TG.
AP011215.1_Gila_sp._1460_mitocho  .........G.....G.........G....A........................G.....................TG.
AP011263.1_Scardinius_erythropht  ..............G....T.....G.........G...................G.....................TG.
AP011267.1_Algansea_lacustris_mi  ......T....C...C...T...............C....................G-...................T..
AP011268.1_Yuriria_alta_mitochon  ......T..G.C...C...T...............C.....................-...................TG.
AP011273.1_Hybognathus_nuchalis_  ......T....C...C...T...............C................A....-...................TG.
AP011274.1_Couesius_plumbeus_mit  ............C......T.....G.........C...................G................G....T..
AP011275.1_Platygobio_gracilis_m  ..............G....T...............C.....................-............G......TG.
AP011277.1_Erimystax_dissimilis_  ......T..G.........T...............................C...G......A..............T..
AP011279.1_Pimephales_promelas_m  .........G.....C...T.....G.........C.....................-...................TG.
AP011280.1_Clinostomus_elongatus  ...................T...............G...T...............G.......C.............TG.
AP012079.1_Luxilus_chrysocephalu  ......T........C...T...............C.....................-...................TG.
AP012080.1_Macrhybopsis_gelida_m  ...................T................G....................-......-..........T.T..
AP012083.1_Notropis_atherinoides  ......T........C...T...............C................C....-...................TG.
AP012084.1_Notropis_baileyi_mito  ............C..C...T...............C.....................-..........T........TG.
AP012087.1_Cyprinella_galactura_  ......T.....CG.C...T...............C.....G..............C-..........T...G....T..
AP012088.1_Hybopsis_lineapunctat  ......T..G.C...C...T...............C................A....-...................GG.
AP012090.1_Luxilus_cornutus_mito  ......T......G.C...T...............C.....................-...................TG.
AP012091.1_Lythrurus_ardens_mito  ......T......G.C...T...............C.....................-...................TG.
AP012092.1_Lythrurus_fumeus_mito  .........G.....C...T....T..........C.....................-...................TG.
AP012093.1_Lythrurus_lirus_mitoc  ......T..G...G.C...T...............C.....................-...................TG.
AP012094.1_Lythrurus_umbratilis_  .............G.C...T...............C.....................-...................TG.
AP012095.1_Macrhybopsis_meeki_mi  ...................T...............C....................C-......-..........T.T..
AP012097.1_Notropis_bifrenatus_m  ...............C...T...............C................C....-...................TG.
AP012098.1_Pimephales_sp._MCZunc  ......T........C...T...............C.....................-...................TG.
AP012100.1_Notropis_telescopus_m  ......T........C...T...............C.....................-...................TG.
AP012101.1_Pimephales_notatus_mi  ......T........C...T...............C.....................-...................TG.
AP012102.1_Pimephales_vigilax_mi  ......T....--..C............T..........................G.-....A.....A.......TT..
AP012103.1_Pogonichthys_macrolep  ...........CC......T...................................G......A..............TG.
AP012106.1_Richardsonius_balteat  ...................T.....G.........G...................G.....................TG.
AP012108.1_Notropis_chrosomus_mi  ...............C...T...............C.....................-...................TG.
AY216542.1_Lythrurus_umbratilus_  ......T..G.....C...T.....G.........C.....................-...................T..
Pimephales_vigilax_R1S2_________  ......T....--..C............T..........................G.-....A.....A.......TT..
Pimephales_vigilax_R1S3_________  ......T....--..C............T..........................G.-....A.....A.......TT..
DQ536429.1_Notropis_stramineus_m  ......T..G...T.C...T...............C.....................-...................TG.
JX910141.1_Squaliobarbus_curricu  ............................................................................-...
KC351187.1_Squaliobarbus_curricu  ............................................................................-...
KT278765.1_Pimephales_promelas_m  .........G.....C...T.....G.........C.....................-...................TG.
KT289925.1_Pimephales_promelas_m  .........G....GC...T.....G.........C.....................-...................TG.
KT424924.1_Rhinichthys_osculus_m  ......T......G.G...T.....G.............................G.....................T..
KU200257.1_Chanodichthys_ilishae  ..............C.........................................C.......................
MF972070.1_Siphateles_bicolor_mo  .........G.....G.........G....A........................G.....................TG.
MG570407.1_Notropis_chalybaeus_v  ......T........C...T...............C.....................-...................TG.
MG570408.1_Notropis_bifrenatus_v  ...............C...T...............C................C....-...................TG.
MG570413.1_Notropis_heterolepis_  ............C..C...T.............C.C.....................-...................TG.
MG570416.1_Rhinichthys_obtusus_v  ......T..G.....G...T...............G...................G.G...................TG.
MG570417.1_Rhinichthys_obtusus_v  ......T..G.....G...T...............G...................G.G...................TG.
MG570420.1_Pimephales_notatus_vo  ......T........C...T...............C.....................-...................TG.
MG570443.1_Notropis_hudsonius_is  ......T..G.C..TC...T...............C.....................-..........T........T..
MG570444.1_Rhinichthys_atratulus  ......T..G.....G...T.....G.........G...................G.G...................TG.
MG570445.1_Rhinichthys_atratulus  ......T..G.....G...T.....G.........G...................G.G...................TG.
MG570447.1_Luxilus_cornutus_isol  ......T......G.C...T...............C.....................-...................TG.
MG570449.1_Luxilus_cornutus_isol  ......T......G.C...T...............C.....................-...................TG.
MG570450.1_Pimephales_notatus_is  ......T........C...T............G..C.....................-...................TG.
MG570451.1_Notropis_bifrenatus_i  ...............C...T...............C................C....-......-............TG.
MG570453.1_Exoglossum_maxillingu  ......T..G.........T...............................C...G......A..............T..
MG570454.1_Pimephales_promelas_i  .........G.....C...T.....G.........C.....................-...................TG.
MG570455.1_Notropis_atherinoides  ......T........C...T...............C................C....-...................TG.
MG570456.1_Notropis_atherinoides  ......T......G.C...T...............C................C....-...................TG.
MG570457.1_Pimephales_notatus_is  ......T........C...T...............C.....................-...................TG.
MG570458.1_Pimephales_notatus_is  ......T........C...T...............C.....................-...................TG.
MK421554.1_Parabramis_pekinensis  ................................................................................
MT333789.1_Notropis_lutipinnis_v  ...............C.T.T.....G........CC................A....-...................TG.
MT364325.1_Hybognathus_amarus_mi  ......T........C...T...............C................A....-.............G.....TG.
MT501368.1_Gila_cypha_isolate_SN  ...............G.........G....A........................G.....................TG.
MT501369.1_Notropis_simus_pecose  ...........C..GC...T.....G.........C.....................-...................TG.
MT501378.1_Hybognathus_amarus_is  ......T........C...T...............C................A....-.............G.....TG.
MT501385.1_Notropis_jemezanus_vo  ......T......C.C...T...............C.....G...............-..........T........TG.
MT501391.1_Rhinichthys_osculus_i  ......T......G.G...T...............G.........................................TG.
MT667239.1_Rhinichthys_osculus_t  ......T......G.G...T...............G.........................................TG.
MT667242.1_Luxilus_cornutus_vouc  ......T......G.C...T...............C.....................-...................TG.
MW300340.1_Hybognathus_placitus_  ...........C.GGC...T...............C................A....-...................TG.
MW300341.1_Hybognathus_placitus_  ...........C.GGC...T...............C................A....-...................TG.
NC_013763.1_Mylocheilus_caurinus  .........G.CC......TA..............G...................G......A......G.......TG.
NC_033926.1_Opsopoeodus_emiliae_  ......T........C........A........C..................C....-.....C............-TG.
NC_037008.1_Notropis_chalybaeus_  ......T........C...T...............C.....................-...................TG.
NC_037009.1_Notropis_heterolepis  ............C..C...T.............C.C.....................-...................TG.
NC_037010.1_Rhinichthys_obtusus_  ......T..G.....G...T...............G...................G.G...................TG.
NC_037014.1_Notropis_hudsonius_i  ......T..G.C..TC...T...............C.....................-..........T........T..
NC_037015.1_Exoglossum_maxilling  ......T..G.........T...............................C...G......A..............T..
NC_054086.1_Ptychocheilus_lucius  .........G..C..G.........G....A.......................GG.....................TG.
NC_054257.1_Gila_cypha_isolate_S  ...............G.........G....A........................G.....................TG.
NC_054259.1_Gila_nigrescens_isol  .........G.....G.........G....A........................G.....................TG.
NC_054260.1_Hybognathus_amarus_i  ......T........C...T...............C................A....-.............G.....TG.
NC_054262.1_Notropis_jemezanus_v  ......T......C.C...T...............C.....G...............-..........T........TG.
Pimephales_notatus_R2S3_________  ......T........C...................C.....................-...................TG.
Pimephales_tenellus_tenellu_R2S1  ......T........C.T.T...............C.....................-.....C.............TG.
Pimephales_tenellus_parvice_R2S2  ......T........C.T.T...............C.....................-.....C.............TG.
Pimephales_notatus_R1S1_________  ......T........C...................C.....................-...................TG.
MG570452.1_Pimephales_promelas_i  .........G.....C...T.....G.........C.....................-...................TG.
MG570452.1_Pimephales_promelas_S  .........G.....C...T.....G.........C.....................-...................TG.

AB626850.1_Megalobrama_terminali  CGCCCGAAATAAGGACATACTGGGGTGGCAGAGCATGGTAAATTGCGAAAGGCCTAAGCCCTTTATACCAGAGGTTCAAA
AP010779.1_Mylocheilus_caurinus_  .......G......G........................T........C................A.T............
AP011215.1_Gila_sp._1460_mitocho  ..TT.A.G.........................................................A.T...G.......G
AP011263.1_Scardinius_erythropht  ..T..............................................................A..............
AP011267.1_Algansea_lacustris_mi  .A...A.G......G................................T...............ATAC............G
AP011268.1_Yuriria_alta_mitochon  ...T.A.G......G................................T...............A.A..............
AP011273.1_Hybognathus_nuchalis_  ...T.A.G......G...............................AT...............A.A..............
AP011274.1_Couesius_plumbeus_mit  .....T............................G..............................A.....G........
AP011275.1_Platygobio_gracilis_m  .....A.GT.....G................................T...............A.A.............G
AP011277.1_Erimystax_dissimilis_  .....A.G......G..................................................A.T............
AP011279.1_Pimephales_promelas_m  .....A.G......G...............................AT...............A.A.............G
AP011280.1_Clinostomus_elongatus  .....A........G..................................................A.............G
AP012079.1_Luxilus_chrysocephalu  .....A.G......G................................T...............A.A.............G
AP012080.1_Macrhybopsis_gelida_m  .....A.G......G................................T...............A.A..............
AP012083.1_Notropis_atherinoides  .....A.G......G................................T...............A.A.............G
AP012084.1_Notropis_baileyi_mito  .....A.G......G................................T...............A.AG............G
AP012087.1_Cyprinella_galactura_  .......G......G...................G...........AT...............A.A..............
AP012088.1_Hybopsis_lineapunctat  TA...A.G......G...............................AT...............A.AC.............
AP012090.1_Luxilus_cornutus_mito  .....A.G......G................................T...............A.A..............
AP012091.1_Lythrurus_ardens_mito  ...T.A.G......G................................T...............A.A..............
AP012092.1_Lythrurus_fumeus_mito  .....A.G......G................................T...............A.A.............G
AP012093.1_Lythrurus_lirus_mitoc  ...T.A.G......G................................T...............A.A..............
AP012094.1_Lythrurus_umbratilis_  ...T.A.G......G................................T...............A.A..............
AP012095.1_Macrhybopsis_meeki_mi  .....A.G......G...............................AT...............A.A..............
AP012097.1_Notropis_bifrenatus_m  .....A.G......G...............................AT...............A.A..............
AP012098.1_Pimephales_sp._MCZunc  .....A.G......G...............................AT...............A.A..............
AP012100.1_Notropis_telescopus_m  ...T.A.G......G...............................AT...............A.A.............G
AP012101.1_Pimephales_notatus_mi  .....A.G......G...............................AT...............A.A..............
AP012102.1_Pimephales_vigilax_mi  T....A.G......G...............................AT...............A................
AP012103.1_Pogonichthys_macrolep  .......G......G........................T.........................A..............
AP012106.1_Richardsonius_balteat  .....A.G......G........................T.........................A.....G........
AP012108.1_Notropis_chrosomus_mi  .....A.G......G................................T...............A.A..............
AY216542.1_Lythrurus_umbratilus_  ...T.A.G......G..---------------------------------------------------------------
Pimephales_vigilax_R1S2_________  T....A.G......G...............................AT...............A................
Pimephales_vigilax_R1S3_________  T....A.G......G...............................AT...............A................
DQ536429.1_Notropis_stramineus_m  .....A.G......G................................T...............A.AG.............
JX910141.1_Squaliobarbus_curricu  .A...............................................................A.............G
KC351187.1_Squaliobarbus_curricu  .A...............................................................A.............G
KT278765.1_Pimephales_promelas_m  .....A.G......G...............................AT...............A.A.............G
KT289925.1_Pimephales_promelas_m  .....A.G......G...............................AT...............A.A.............G
KT424924.1_Rhinichthys_osculus_m  .....A.G......G..................................................A.T...........G
KU200257.1_Chanodichthys_ilishae  .................................................................A..............
MF972070.1_Siphateles_bicolor_mo  ..TT.A.G.....A...................................................A..............
MG570407.1_Notropis_chalybaeus_v  .....A.G......G................................T...............A.A..............
MG570408.1_Notropis_bifrenatus_v  .....A.G......G...............................AT...............A.A..............
MG570413.1_Notropis_heterolepis_  .....A.G......G................................T...............A.AG.............
MG570416.1_Rhinichthys_obtusus_v  .....A.T.G....G..................................................C.T............
MG570417.1_Rhinichthys_obtusus_v  .....A.T.G....G..................................................C.T............
MG570420.1_Pimephales_notatus_vo  .....A.G......G...............................AT...............A.A..............
MG570443.1_Notropis_hudsonius_is  .....A.G......G...............................AT...............A.A.T...........G
MG570444.1_Rhinichthys_atratulus  .......T.A....G..................................................AGT............
MG570445.1_Rhinichthys_atratulus  .......T.G....G..................................................AGT............
MG570447.1_Luxilus_cornutus_isol  .....A.G......G................................T...............A.A..............
MG570449.1_Luxilus_cornutus_isol  .....A.G......G................................T...............A.A..............
MG570450.1_Pimephales_notatus_is  .....A.G......G...............................AT...............A.A..............
MG570451.1_Notropis_bifrenatus_i  .....A.G......G...............................AT...............A.A..............
MG570453.1_Exoglossum_maxillingu  .....A.G......G..................................................A.T............
MG570454.1_Pimephales_promelas_i  .....A.G......G...............................AT...............A.A.............G
MG570455.1_Notropis_atherinoides  ...T.A.G......G................................T...............A.A..............
MG570456.1_Notropis_atherinoides  ...T.A.G......G................................T...............A.A.............G
MG570457.1_Pimephales_notatus_is  .....A.G......G...............................AT...............A.A..............
MG570458.1_Pimephales_notatus_is  .....A.G......G...............................AT...............A.A..............
MK421554.1_Parabramis_pekinensis  ................................................................................
MT333789.1_Notropis_lutipinnis_v  .....A.G......G........................T.......T...............A.A..............
MT364325.1_Hybognathus_amarus_mi  ...T.A.G......G...............................AT...............A.A..............
MT501368.1_Gila_cypha_isolate_SN  ..TT.A.G.......T.................................................A..............
MT501369.1_Notropis_simus_pecose  .....A.G......G...............................AT...............A.A.............G
MT501378.1_Hybognathus_amarus_is  ...T.A.G......G...............................AT...............A.A..............
MT501385.1_Notropis_jemezanus_vo  .....A.G......G................................T...............A.AG.............
MT501391.1_Rhinichthys_osculus_i  .....A.G......G..................................................A.T...........G
MT667239.1_Rhinichthys_osculus_t  .....A.G......G..................................................A.T...........G
MT667242.1_Luxilus_cornutus_vouc  .....A.G......G................................T...............A.A..............
MW300340.1_Hybognathus_placitus_  ...T.A.G......G...................G....T.......T...............A.A..............
MW300341.1_Hybognathus_placitus_  ...T.A.G......G...................G....T.......T...............A.A..............
NC_013763.1_Mylocheilus_caurinus  .......G......G........................T........C................A.T............
NC_033926.1_Opsopoeodus_emiliae_  .....A.G......G...........................A...AT....T..........A.A..............
NC_037008.1_Notropis_chalybaeus_  .....A.G......G................................T...............A.A..............
NC_037009.1_Notropis_heterolepis  .....A.G......G................................T...............A.AG.............
NC_037010.1_Rhinichthys_obtusus_  .....A.T.G....G..................................................C.T............
NC_037014.1_Notropis_hudsonius_i  .....A.G......G...............................AT...............A.A.T...........G
NC_037015.1_Exoglossum_maxilling  .....A.G......G..................................................A.T............
NC_054086.1_Ptychocheilus_lucius  ..TT.A.G.........................................................A.T............
NC_054257.1_Gila_cypha_isolate_S  ...T.A.G.........................................................A..............
NC_054259.1_Gila_nigrescens_isol  ..TT.A.G.........................................................A.T............
NC_054260.1_Hybognathus_amarus_i  ...T.A.G......G...............................AT...............A.A..............
NC_054262.1_Notropis_jemezanus_v  .....A.G......G................................T...............A.AG.............
Pimephales_notatus_R2S3_________  .....A.G......G...............................AT...............A.A..............
Pimephales_tenellus_tenellu_R2S1  .....A.G......G...............................AT...............A.A..............
Pimephales_tenellus_parvice_R2S2  .....A.G......G...............................AT...............A.A..............
Pimephales_notatus_R1S1_________  .....A.G......G...............................AT...............A.A..............
MG570452.1_Pimephales_promelas_i  .....A.G......G...............................AT...............A.A.............G
MG570452.1_Pimephales_promelas_S  .....A.G......G...............................AT...............A.A.............G

AB626850.1_Megalobrama_terminali  TCCTCTTCCCAGTTCATGCTAAACACTCTAATAAACCACCTAATTAACCCCCTAGCCTATATTGTGCCCGTCCTATTAGC
AP010779.1_Mylocheilus_caurinus_  ..............T...........C.......CT.....G........T..C...........C..............
AP011215.1_Gila_sp._1460_mitocho  ..............T...........C.......C.......G...G...A..C...............A....G..G..
AP011263.1_Scardinius_erythropht  ......C...........................GT.....GG..........C.....C.....T..T...........
AP011267.1_Algansea_lacustris_mi  ......C.......T.....T.............CT.....G.....T..A..C.....C..C..T......T.......
AP011268.1_Yuriria_alta_mitochon  ......C.............T.....CT......CT..T..G........A..C...........C.........C.G..
AP011273.1_Hybognathus_nuchalis_  ......C.......T.....T.....CT.G..G.C...T...........G..C...........T.....T........
AP011274.1_Couesius_plumbeus_mit  ..................A...............GT.....G...........T.....C........T..T..TC....
AP011275.1_Platygobio_gracilis_m  ......C.......T.....G.....CT....G.C...T........T.....C...........C..A.....C.....
AP011277.1_Erimystax_dissimilis_  ....................G.....C.......CT...........T.....C........C.....T..T...C....
AP011279.1_Pimephales_promelas_m  ......C.......T.....T.....CT.....CTT...........T..A..C...........C..A......C....
AP011280.1_Clinostomus_elongatus  ..............T...................G.........C..T.....T.....C.....C...........G..
AP012079.1_Luxilus_chrysocephalu  ......C.......T.....T.....CT......C......G...........C.....C.....T...........G..
AP012080.1_Macrhybopsis_gelida_m  ......C.............G.....C.......C...TT.............C..T........C..AA.....C.G..
AP012083.1_Notropis_atherinoides  ......C.............T.....CT......CT......G.......G..C.....C.....T.........C.G..
AP012084.1_Notropis_baileyi_mito  ......C.............T.....CT......T......G........A..C.....C.....T.........C....
AP012087.1_Cyprinella_galactura_  ......C..............G....CT.G....C...............A..C........C..C......T.G..G..
AP012088.1_Hybopsis_lineapunctat  ......C.............T.....CT......C...............A..T.....C.....C...A.....C.T..
AP012090.1_Luxilus_cornutus_mito  ......C.......T.....T.....CT..G.G.C......G...........C...........T...........G..
AP012091.1_Lythrurus_ardens_mito  ......C.............T...G.CT.G....C............T..G..T.........A.C..T..G...C....
AP012092.1_Lythrurus_fumeus_mito  ......C.............T.....CT.G....CT......G.......G..T...........C.....GT.......
AP012093.1_Lythrurus_lirus_mitoc  ......C.......T.....T...G.CT.G..G.C...............A..T...........C.....GT..C....
AP012094.1_Lythrurus_umbratilis_  ......C.............T...G.CT.G....C............T..G..T...........C..T..G...C....
AP012095.1_Macrhybopsis_meeki_mi  ......C.............G.....C.......C....T.............C........C..C..AA.....C.G..
AP012097.1_Notropis_bifrenatus_m  ......C.T...........T..T..CT......TT......G.......G..C.....C..C..C...........G..
AP012098.1_Pimephales_sp._MCZunc  ......C.......T.....T.....CT.G..G.TT.....G........A..C...........C........G.....
AP012100.1_Notropis_telescopus_m  ......C.............T.....CT.G..G.C....T..........A..C.....C.....C........C..G..
AP012101.1_Pimephales_notatus_mi  ......C.......T.....T.....CT.G..G.TT.....G........A..C...........C.....T........
AP012102.1_Pimephales_vigilax_mi  ......C.......T...A.TG.T.TCT....T.TT.....G........A..C........CA.C..TA....T.....
AP012103.1_Pogonichthys_macrolep  ........................G.........C.........C.....A..T.....C..C..C...........G..
AP012106.1_Richardsonius_balteat  ......C.......-...................G.......G....T.....T...........C..............
AP012108.1_Notropis_chrosomus_mi  ......C.......T.....T.....CT.G..G.C......G........A..C...........C.....G...C.G..
AY216542.1_Lythrurus_umbratilus_  --------------------------------------------------------------------------------
Pimephales_vigilax_R1S2_________  ......C...G...T...A.TG.T.TCT....T.TT.....G........A..C........CA.C..TA....T.....
Pimephales_vigilax_R1S3_________  ......C.......T...A.TG.T.TCT....T.TT.....G........A..C........CA.C..TA....T.....
DQ536429.1_Notropis_stramineus_m  ......C.............T.....CT.G..C.CA..............G..C.....C...............C.G..
JX910141.1_Squaliobarbus_curricu  ..............T....................T...T....C..T...........C..C..A........G.....
KC351187.1_Squaliobarbus_curricu  ..............T....................T...T....C..T...........C..C..A........G.....
KT278765.1_Pimephales_promelas_m  ......CT......T.....T.....CT.....CTT..............A..C...........C..G......C....
KT289925.1_Pimephales_promelas_m  ......C.......T.....T.....CT.....CTT...........T..A..C...........C..G......C....
KT424924.1_Rhinichthys_osculus_m  ......C.............G.............CT...........T.....T...........T..T..T...C....
KU200257.1_Chanodichthys_ilishae  ..............T.............................C.................C.....T.....GC....
MF972070.1_Siphateles_bicolor_mo  ..........................C...G.G.G..................C.................T........
MG570407.1_Notropis_chalybaeus_v  ......C.......T.....T.....CT.G..G.CT.....C........A..C..T..................C.G..
MG570408.1_Notropis_bifrenatus_v  ......C.T...........T..T..CT......TT......G.......G..C.....C..C..C...........G..
MG570413.1_Notropis_heterolepis_  ......C..T....T.....T.....CT.G..G.C...............A..C...........C...........G..
MG570416.1_Rhinichthys_obtusus_v  ......C.............G........G....C..................T........C..C...........G..
MG570417.1_Rhinichthys_obtusus_v  ......C.............G........G...GC..................T........C..C...........G..
MG570420.1_Pimephales_notatus_vo  ......C.......T.....T.....CT....G.TT.....G........A..C...........C........G.....
MG570443.1_Notropis_hudsonius_is  ......C.......T.....TG.....T......C...T..C........G..C........C..C..T.....C.....
MG570444.1_Rhinichthys_atratulus  ......C.............G.....C.......C..................T........CA.C...A..........
MG570445.1_Rhinichthys_atratulus  ......C.............G.....C.......C..................T........CA.C...A..........
MG570447.1_Luxilus_cornutus_isol  ......C.......T.....T.....CT..G.G.C......G...........C...........C...........G..
MG570449.1_Luxilus_cornutus_isol  ......C.......T.....T.....CT..G.G.C......G...........C...........C...........G..
MG570450.1_Pimephales_notatus_is  ......C.......T.....T.....CT....G.TT.....G........A..C...........C........G.....
MG570451.1_Notropis_bifrenatus_i  ......C.T...........T..T..CT......TT......G.......G..C.....C..C..C...........G..
MG570453.1_Exoglossum_maxillingu  ....................G.....C.......CT...........T.....C........C.....T..T...C....
MG570454.1_Pimephales_promelas_i  ......C.......T.....T.....CT.....CTT...........T..A..C...........C..G......C....
MG570455.1_Notropis_atherinoides  ......C.............T.....CT......CT......G.......G..C.....C.....T.........C.G..
MG570456.1_Notropis_atherinoides  ......C.............T.....CT......CT......G.......G..C.....C.....T.........C.G..
MG570457.1_Pimephales_notatus_is  ......C.......T.....T.....CT.G..G.TT.....G........A..C...........C........G.....
MG570458.1_Pimephales_notatus_is  ......C.......T.....T.....CT.G..G.TT.....G........A..C...........C........G.....
MK421554.1_Parabramis_pekinensis  ...............................................T...........................C....
MT333789.1_Notropis_lutipinnis_v  ......C.............T.....CT......CT..T...........AT.............C...A..T.GC....
MT364325.1_Hybognathus_amarus_mi  ......C.......T.....T.....CT.G..G.C...T...........G..C.....C.....T..............
MT501368.1_Gila_cypha_isolate_SN  ..............T...........C.......G............T.....C........C.................
MT501369.1_Notropis_simus_pecose  ......C.......T.....T.....AT.G..G.C...............A.....T........C.....TT....G..
MT501378.1_Hybognathus_amarus_is  ......C.......T.....T.....CT.G..G.C...T.....C.....G..C.....C.....T..............
MT501385.1_Notropis_jemezanus_vo  ......C.............T.....CT....G.CT..T..GG.......A..C.....C.....T.........C.G..
MT501391.1_Rhinichthys_osculus_i  ......C.............G.............C......GG..........T...........C..TA.T..GC.G..
MT667239.1_Rhinichthys_osculus_t  ......C.............G.............C......GG..........T...........C..TA.T..GC.G..
MT667242.1_Luxilus_cornutus_vouc  ......C.......T.....T.....CT..G.G.C......G...........C...........C...........G..
MW300340.1_Hybognathus_placitus_  ......C.......T.....T.....CT.G..G.C...............A..C...........T..T..T.....G..
MW300341.1_Hybognathus_placitus_  ......C.......T.....T.....CT.G..G.C...............A..C...........T..T..T.....G..
NC_013763.1_Mylocheilus_caurinus  ..............T...........C.......CT.....G........T..C...........C..............
NC_033926.1_Opsopoeodus_emiliae_  ......C.............TC....CT....TGTT..T..T.....T.....C.........A.C..TA.TT.......
NC_037008.1_Notropis_chalybaeus_  ......C.......T.....T.....CT.G..G.CT.....C........A..C..T..................C.G..
NC_037009.1_Notropis_heterolepis  ......C..T....T.....T.....CT.G..G.C...............A..C...........C...........G..
NC_037010.1_Rhinichthys_obtusus_  ......C.............G........G....C..................T........C..C...........G..
NC_037014.1_Notropis_hudsonius_i  ......C.......T.....TG.....T......C...T..C........G..C........C..C..T.....C.....
NC_037015.1_Exoglossum_maxilling  ....................G.....C.......CT...........T.....C........C.....T..T...C....
NC_054086.1_Ptychocheilus_lucius  ..............T...........C.......G......G........G..C........C.................
NC_054257.1_Gila_cypha_isolate_S  ..............T...........C.......G............T.....C........C............C....
NC_054259.1_Gila_nigrescens_isol  ..............T...........CT......C............T..G..C..........................
NC_054260.1_Hybognathus_amarus_i  ......C.......T.....T.....CT.G..G.C...T...........G..C.....C.....T..............
NC_054262.1_Notropis_jemezanus_v  ......C.............T.....CT....G.CT.....GG.......A..C.....C.....T.........C.G..
Pimephales_notatus_R2S3_________  ......C.......T.....T.....CT.G..G.TT.....G..C..T..A..C...........C........G.....
Pimephales_tenellus_tenellu_R2S1  ......C.......T.....T.....CT.T...GTT.....G........A..C.....C........T..T...C....
Pimephales_tenellus_parvice_R2S2  ......C.......T.....T.....CT.T...GTT...T.G........A..C.....C........T..T...C....
Pimephales_notatus_R1S1_________  ......C.......T.....T.....CT.G..G.TT.....G..C..T..A..C...........C........G.....
MG570452.1_Pimephales_promelas_i  ......C.......T.....T.....CT.....CTT...........T..A..C...........C..G......C....
MG570452.1_Pimephales_promelas_S  ......C.......T.....T.....CT.....CTT...........T..A..C...........C..A......C....

AB626850.1_Megalobrama_terminali  AGTAGCCTTCCTAACTCTAATCGAGCGTAAAGTATTAGGATATATACAACTACGAAAGGGGCCAAATGTAGTCGGACCAT
AP010779.1_Mylocheilus_caurinus_  G..G...........C..GC....A..G..G..GC.T..G.....G.....G..G.....A..T........A.....T.
AP011215.1_Gila_sp._1460_mitocho  C..............C..TC.G.....A..G..G........C......T.G..C.....C..T.....G........T.
AP011263.1_Scardinius_erythropht  C..............C..TC.T..A..A.................G.....G..G..A..A..T..............T.
AP011267.1_Algansea_lacustris_mi  T.....A........CT..C.A..A..A..G...C....G...........T..G..A.....T.....G..T..G..T.
AP011268.1_Yuriria_alta_mitochon  C..G..G...T....AT.GC.T..A..A..............C........G.....A..A..C........A.....C.
AP011273.1_Hybognathus_nuchalis_  T..G..A...T....CT..C.T..A..A......C....C.....G..G..G.....A..A..C.....G........C.
AP011274.1_Couesius_plumbeus_mit  ...G........G..C..CC.T.....G..G...C....T.....G........G.....C........C..A..G..C.
AP011275.1_Platygobio_gracilis_m  ..........T.G..CT.GC....A..G.....GC.T..G.....G..G..............T.....G..A..G..T.
AP011277.1_Erimystax_dissimilis_  C.....T........CT..C....A..G.......................G..T..A..A..C.....G..T..C..T.
AP011279.1_Pimephales_promelas_m  ...G..A...T....C..GC.T..A..G........G..............G.....A..A..T.....G..A.......
AP011280.1_Clinostomus_elongatus  G..............C...C....A..G..G........G.....G...........A..A..C........A.....C.
AP012079.1_Luxilus_chrysocephalu  C..G..A...T.G..C..GG.T..A..A..G........G.....G.....G........A..C.....G..G..G..C.
AP012080.1_Macrhybopsis_gelida_m  ..........T....C...C.A..A..A.....................T.G.....A..A..T........A.....T.
AP012083.1_Notropis_atherinoides  C..G..A..TT.G...T.GC.T..A..A..G.....G........G..G........A..A..T..C.....A.....T.
AP012084.1_Notropis_baileyi_mito  C..G..A..TT....CT.GC.......A..G..G...........G...T.......A..A..T.....G..T.....T.
AP012087.1_Cyprinella_galactura_  C..G..A...T.G..C...C.T.....G..G..G.....G.........T.C..G.....A..T..C.....A..G..C.
AP012088.1_Hybopsis_lineapunctat  C.....A.....G..CT..G.T..A..A.....G..G..T.........T.......A..A..T........A.....C.
AP012090.1_Luxilus_cornutus_mito  C.....A...T....CT..C.T..A..A..............C..G.....G..G........T.....G..A..G..C.
AP012091.1_Lythrurus_ardens_mito  C.....G..TT.G..C..GC.T.....A..G..................T.............C........T.....C.
AP012092.1_Lythrurus_fumeus_mito  C..G..A...T....CT.GC.T.....A.....GC....T.....G...T.......A.....C...........G..C.
AP012093.1_Lythrurus_lirus_mitoc  C.....A..TT....C..GC.T.....A..G...........C.....GT.G...........C..............T.
AP012094.1_Lythrurus_umbratilis_  C.....G..TT.G..C..GC.T.....A..G...........C......T.............C........T.....C.
AP012095.1_Macrhybopsis_meeki_mi  ..........T....CT..C.A..A..A...........G..C......T.G.....A.....T........A.....T.
AP012097.1_Notropis_bifrenatus_m  T.....A...T....AT..C.T..A..A.................G...T.G.....A..A..T.....G..A.....C.
AP012098.1_Pimephales_sp._MCZunc  G..G..A...T....CT..G.T.....A..............C..............A..A..T........A.....C.
AP012100.1_Notropis_telescopus_m  C..G..A...T.....T..C.......G.....GC..........G...T....G..A..A..C.....G..G..G..C.
AP012101.1_Pimephales_notatus_mi  G..G..A...T....CT..G.T.....A..............C..............A..A..T........A.....C.
AP012102.1_Pimephales_vigilax_mi  ...G..A...T....C...C.T..A..A.......................G.....A..A..T........G.....C.
AP012103.1_Pogonichthys_macrolep  ...............C...C.T..A..A.....GC.T........G..G........A..A..T..C.....A.....T.
AP012106.1_Richardsonius_balteat  ...............C..GC.......A...........G..C..G........G..A.....C.....G..G..G..C.
AP012108.1_Notropis_chrosomus_mi  C..G..A...T.G..CT..G.T.....A..G..............G.....G........A..T........A.....C.
AY216542.1_Lythrurus_umbratilus_  --------------------------------------------------------------------------------
Pimephales_vigilax_R1S2_________  ...G..A...T....C...C.T..A..A.......................G.....A..A..T........G.....C.
Pimephales_vigilax_R1S3_________  ...G..A...T....C...C.T..A..A.......................G.....A..A..T........G.....C.
DQ536429.1_Notropis_stramineus_m  C..G......T.G..CT..C.T..A..G..G..GC....C..C..G..GT.G.....A..C..G........G.....C.
JX910141.1_Squaliobarbus_curricu  ...G..T.........T..G....A....................G...........A.....T..C.....A.....G.
KC351187.1_Squaliobarbus_curricu  ...G..T.........T..G....A....................G...........A.....T..C.....A.....G.
KT278765.1_Pimephales_promelas_m  G..G..A...T....C..GC.T..A..G.......................G.....A..A..T.....G..A.......
[truncated: 1,843,158 more chars]
