# Supplementary material for: Genome resequencing clarifies phylogeny and reveals patterns of selection in the toxicogenomics model Pimephales promelas
Source: PeerJ. 2022 Aug 25;10:e13954. doi: 10.7717/peerj.13954 (PMC9420404; doi:10.7717/peerj.13954)
Supplement: Supplemental Information 7 [file peerj-10-13954-s007.ods]

## Sheet: Sheet1
Supplemental File S7. Sequencing library characteristics, paired-end mapping rates and inferred PCR duplication rates for shotgun resequencing of museum specimens
Sample ID	Collection year	Peak DNA concentration (ng/uL)	Peak molarity (nmol/L)	Peak size (bp)	Raw read pair count	Map rate of read pairs	Proportion marked as PCR dupilcates
MSB-86405	2011	2.94	2.4	473	18272774	0.8348	0.0650
MSB-97686	2014	1.37	17.3	369	7288238	0.8007	0.0619
MSB-81425	2010	2.53	5.15	288	22300713	0.9305	0.0604
MSB-73890	2009	1	1.22	304	71659774	0.7017	0.0595
MSB-86020	2010	3.04	1.29	464	19292999	0.6042	0.0582
MSB-86221	2011	1.95	17.6	445	2663153	0.6430	0.0580
MSB-81436	2010	2.1	3.82	448	10276575	0.7917	0.0573
MSB-81409	2010	4.15	2.11	529	17196152	0.6384	0.0570
MSB-81429	2010	0.24	10.6	296	11338776	0.5123	0.0552
MSB-73865	2009	0.74	1.07	240	6246564	0.3658	0.0535
MSB-95011	2011	0.26	7.75	503	7915379	0.6634	0.0534
MSB-74179	2009	1.25	3.12	285	29303336	0.3846	0.0491
MSB-82434	2010	1.89	3.56	539	9138878	0.6237	0.0488
MSB-86297	2011	0.17	1.38	292	4111126	0.6142	0.0486
MSB-74090	2009	0.73	9.21	613	10535108	0.6567	0.0485
MSB-82133	2010	1.11	11	294	19688325	0.5533	0.0480
MSB-82136	2010	2.03	9.17	480	51444630	0.4348	0.0465
MSB-82280	2013	0.21	10.6	284	7042072	0.6143	0.0041
MSB-82185	2010	1.03	5.17	509	26565293	0.4276	0.0017
MSB-97563	2014	0.39	7.95	266	9188627	0.2427	0.0000
MSB-73901	2009	0.58	1.13	292	23457693	0.3814	0.0000
MSB-82212	2010	5.08	3.24	491	19744804	0.6161	0.0000
MSB-74640	2009	4.64	14.6	488	6415945	0.6212	0.0000
MSB-97659	2014	0.72	4.44	251	10742970	0.2968	0.0000
