# Supplementary material for: Genome resequencing clarifies phylogeny and reveals patterns of selection in the toxicogenomics model Pimephales promelas
Source: PeerJ. 2022 Aug 25;10:e13954. doi: 10.7717/peerj.13954 (PMC9420404; doi:10.7717/peerj.13954)
Supplement: Supplemental Information 15 [file peerj-10-13954-s015.ods]

## Sheet: Sweep regions
Supplemental File S15. Identifiers, descriptions, and coordinates of genes identified in selective-sweep regions and high-polymorphism regions.
Genes within selective sweep regions marked by name in Figs. 2-5
Symbol	Description	EPA scaffold name	NCBI scaffold accession	Gene ID	Start coordinate	Stop coordinate
ttn.2	titin, tandem duplicate 2	scaf26	NW_024121277.1	120487099	6267817	6439490
ttn.1	titin, tandem duplicate 1*	scaf45	NW_024121488.1	120459835	6564790	6718907
mtor	mechanistic target of rapamycin kinase	scaf20	NW_024121211.1	120483559	14854994	14527911
rptor	regulatory associated protein of MTOR, complex 1	scaf7	NW_024121765.1	120467212	21109668	21602615
LOC120476167	rho-related GTP-binding protein RhoB	scaf130	NW_024121134.1	120476167	407164	408306
rev3l	REV3 like, DNA directed polymerase zeta catalytic subunit	scaf130	NW_024121134.1	120476168	568618	676370
LOC120476164	pumilio homolog 2-like	scaf130	NW_024121134.1	120476164	396780	399513
LOC120476165	apolipoprotein B-100-like	scaf130	NW_024121134.1	120476165	438034	422190
traf3ip2a	TRAF3 interacting protein 2a	scaf130	NW_024121134.1	120476178	562167	533527
abr	ABR activator of RhoGEF and GTPase	scaf9	NW_024121987.1	120472134	6581350	6163626
LOC120472185	uncharacterized LOC120472185	scaf9	NW_024121987.1	120472185	6729133	6726528
aspa	aspartoacylase	scaf9	NW_024121987.1	120495092	4445372	4515340
LOC120472336	zona pellucida sperm-binding protein 3-like	scaf9	NW_024121987.1	120472336	8908262	8905022
LOC120471851	uncharacterized LOC120471851 (zp3-like)	scaf9	NW_024121987.1	120471851	8948282	8910052
taf6	TAF6 RNA polymerase II, TATA box binding protein (TBP)-associated factor	scaf9	NW_024121987.1	120472235	8949453	9014117
*EPA annotates two genes whereas NCBI annotates a single contiguous gene

## Sheet: scaf6
Genes in the vicinity of windows marked on scaf6 (NW_024121654.1). Genes lying within the marked windows are highlighted in the corresponding color.
Symbol	Description	Gene ID	Start coordinate	Stop coordinate	MHC or IMAP annotation?
LOC120463001	LOC120463001 GTPase IMAP family member 8-like	120463001	1774725	1776656	x
LOC120463172	LOC120463172 zinc finger protein 107-like	120463172	1781929	1840156
LOC120463176	LOC120463176 GTPase IMAP family member 8-like	120463176	1895850	1856729	x
LOC120463004	LOC120463004 GTPase IMAP family member 9-like	120463004	1897733	1895816	x
LOC120463218	LOC120463218 DNA-directed RNA polymerases I, II, and III subunit RPABC2	120463218	1920329	1923016
LOC120463195	LOC120463195 transcription factor Sox-10-like	120463195	1933488	1926258
LOC120463192	LOC120463192 ATP-sensitive inward rectifier potassium channel 12	120463192	1959007	1975113
kdelr3	kdelr3 KDEL endoplasmic reticulum protein retention receptor 3	120463217	1997883	1948296
LOC120463196	LOC120463196 transcription factor Sox-10-like	120463196	2000251	2008376
LOC120463219	LOC120463219 DNA-directed RNA polymerases I, II, and III subunit RPABC2	120463219	2013708	2010027
LOC120463173	LOC120463173 GTPase IMAP family member 8-like	120463173	2035684	2016917	x
LOC120463221	LOC120463221 MICAL-like protein 1	120463221	2050787	2039154
LOC120463005	LOC120463005 major histocompatibility complex class I-related gene protein-like	120463005	2060063	2062236	x
LOC120463179	LOC120463179 GTPase IMAP family member 8-like	120463179	2075127	2072660	x
LOC120463006	LOC120463006 E3 SUMO-protein ligase ZBED1-like	120463006	2077078	2075971
LOC120463182	LOC120463182 MICAL-like protein 1	120463182	2114254	2097388
LOC120463215	LOC120463215 H-2 class I histocompatibility antigen, Q10 alpha chain-like	120463215	2117522	2122554	x
LOC120463007	LOC120463007 beta-2-microglobulin-like (MHC)	120463007	2124739	2125361	x
LOC120463008	LOC120463008 GTPase IMAP family member 8-like	120463008	2150057	2133103	x
sstr5	sstr5 somatostatin receptor 5	120463201	2204601	2217619
LOC120463216	LOC120463216 lipopolysaccharide-induced tumor necrosis factor-alpha factor homolog	120463216	2221796	2242895
gpr139	gpr139 G protein-coupled receptor 139	120463202	2260908	2273331
LOC120463190	LOC120463190 uncharacterized LOC120463190	120463190	2288772	2295323
rnps1	rnps1 RNA binding protein S1, serine-rich domain	120463213	2288782	2280395
LOC120463194	LOC120463194 GTPase IMAP family member 8-like	120463194	2315044	2305561	x
LOC120463200	LOC120463200 zinc finger protein OZF-like	120463200	2325728	2316136
LOC120463175	LOC120463175 GTPase IMAP family member 8-like	120463175	2337978	2329138	x
LOC120463009	LOC120463009 GTPase IMAP family member 8-like	120463009	2341705	2344212	x
LOC120463010	LOC120463010 golgin subfamily A member 4-like	120463010	2353151	2376959
LOC120463206	LOC120463206 GTPase IMAP family member 9-like	120463206	2383862	2398380	x
LOC120463011	LOC120463011 GTPase IMAP family member 8-like	120463011	2487234	2465758	x
LOC120463209	LOC120463209 GTPase IMAP family member 9-like	120463209	2493646	2501960	x
LOC120463199	LOC120463199 GTPase IMAP family member 4-like	120463199	2504823	2510850	x
LOC120463191	LOC120463191 GTPase IMAP family member 9-like	120463191	2520146	2511810	x
LOC120463211	LOC120463211 GTPase IMAP family member 7-like	120463211	2546706	2520910	x
LOC120463177	LOC120463177 golgin subfamily A member 6-like protein 22	120463177	2559020	2537176
LOC120463015	LOC120463015 GTPase IMAP family member 7-like	120463015	2561590	2556361	x
LOC120463016	LOC120463016 GTPase IMAP family member 8-like	120463016	2566151	2570742	x
LOC120463017	LOC120463017 trichohyalin-like	120463017	2570773	2571948
LOC120463018	LOC120463018 golgin subfamily A member 4-like	120463018	2588863	2631710
LOC120463210	LOC120463210 GTPase IMAP family member 7-like	120463210	2634588	2637695	x
LOC120463189	LOC120463189 immune-associated nucleotide-binding protein 12-like	120463189	2638039	2650675
LOC120463198	LOC120463198 GTPase IMAP family member 7-like	120463198	2657720	2651689	x
LOC120463208	LOC120463208 GTPase IMAP family member 9-like	120463208	2675620	2660219	x
LOC120463180	LOC120463180 GTPase IMAP family member 8-like	120463180	2678284	2691820	x
LOC120463203	LOC120463203 GTPase IMAP family member 9-like	120463203	2710710	2716662	x
LOC120463212	LOC120463212 GTPase IMAP family member 9-like	120463212	2721528	2723809	x
LOC120463019	LOC120463019 uncharacterized LOC120463019	120463019	2726786	2734458
LOC120463188	LOC120463188 GTPase IMAP family member 8-like	120463188	2736775	2745173	x
LOC120463186	LOC120463186 serine/threonine-protein kinase 3-like	120463186	2795334	2772116
LOC120463187	LOC120463187 GTPase IMAP family member 8-like	120463187	2817985	2810479	x
ptprua	protein tyrosine phosphatase receptor type Ua	120463409	9365518	9535945
vwa3a	von Willebrand factor A domain containing 3A	120462953	15309795	15260056

## Sheet: scaf10
Genes in the vicinity of windows marked in Figure 6 on scaf10 (NW_024121100.1). Genes lying within the windows marked in Figure 6 are highlighted in the corresponding color.
Symbol	Description	Gene ID	Start coordinate	Stop coordinate	CMRF35-like or Immunoglobin receptor-like/B-cell receptor CD22-like annotation?
LOC120459969	LOC120459969 CMRF35-like molecule 8	120459969	639193	636116	x
LOC120459978	LOC120459978 CMRF35-like molecule 8	120459978	643408	640288	x
si:dkey-1c7.3	si:dkey-1c7.3 GTPase IMAP family member 8	120459002	647105	659656
zgc:172091	zgc:172091 uncharacterized LOC120459008	120459008	665659	663313
LOC120459858	LOC120459858 polymeric immunoglobulin receptor	120459858	675047	667005	x
LOC120460350	LOC120460350 uncharacterized LOC120460350	120460350	703392	698416
LOC120459655	LOC120459655 polymeric immunoglobulin receptor	120459655	723472	675350	x
LOC120460384	LOC120460384 uncharacterized LOC120460384	120460384	727941	729662
LOC120460137	LOC120460137 CMRF35-like molecule 6	120460137	737693	731337	x
LOC120460031	LOC120460031 cadherin EGF LAG seven-pass G-type receptor 2-like	120460031	758251	752390
LOC120460152	LOC120460152 CMRF35-like molecule 5	120460152	767157	739814	x
LOC120460275	LOC120460275 ovostatin homolog	120460275	770750	769218
LOC120460320	LOC120460320 alpha-1-inhibitor 3-like	120460320	771445	770794
LOC120460292	LOC120460292 ovostatin homolog	120460292	774393	771814
LOC120459017	LOC120459017 polymeric immunoglobulin receptor-like	120459017	793012	745119	x
LOC120459945	LOC120459945 polymeric immunoglobulin receptor-like	120459945	803961	801124	x
LOC120460263	LOC120460263 ras-related C3 botulinum toxin substrate 1-like	120460263	806286	808161
LOC120460431	LOC120460431 uncharacterized LOC120460431	120460431	846375	845052
LOC120459030	LOC120459030 uncharacterized LOC120459030 (polymeric immunoglobulin receptor-like and CMRF35-like)	120459030	855118	810203	x
LOC120459989	LOC120459989 transmembrane domain-containing protein TMIGD3-like	120459989	871052	859323
LOC120460169	LOC120460169 CMRF35-like molecule 7	120460169	884911	878303	x
LOC120460060	LOC120460060 CMRF35-like molecule 3	120460060	890319	885765	x
LOC120460163	LOC120460163 GTPase IMAP family member 9-like	120460163	899564	896080
LOC120459038	LOC120459038 uncharacterized LOC120459038	120459038	903160	872538
LOC120460086	LOC120460086 uncharacterized LOC120460086	120460086	909676	905116
LOC120460106	LOC120460106 CMRF35-like molecule 8	120460106	913654	910653	x
LOC120459045	LOC120459045 B-cell receptor CD22-like	120459045	914430	937335	x
LOC120459763	LOC120459763 B-cell receptor CD22-like	120459763	938320	962793	x
tspan34	tspan34 tetraspanin 34	120460212	955954	949711
LOC120459899	LOC120459899 B-cell receptor CD22-like	120459899	969771	972126	x
LOC120460362	LOC120460362 uncharacterized LOC120460362	120460362	985176	986031
LOC120459053	LOC120459053 B-cell receptor CD22-like	120459053	997009	1010187	x
LOC120459942	LOC120459942 B-cell receptor CD22-like	120459942	1015015	1019621	x
LOC120459972	LOC120459972 B-cell receptor CD22-like	120459972	1024426	1028337	x
LOC120459780	LOC120459780 myelin-associated glycoprotein-like	120459780	1030751	1046260
metrnlb	metrnlb meteorin like, glial cell differentiation regulator b	120460129	1060410	1050377
b3gntl1	b3gntl1 UDP-GlcNAc:betaGal beta-1,3-N-acetylglucosaminyltransferase-like 1	120460016	1078603	1062224
LOC120459936	LOC120459936 uncharacterized LOC120459936	120459936	1079406	1099265
LOC120460407	LOC120460407 uncharacterized LOC120460407	120460407	1084599	1083383
LOC120460389	LOC120460389 uncharacterized LOC120460389	120460389	1086386	1085771
LOC120460374	LOC120460374 uncharacterized LOC120460374	120460374	1090049	1085427
LOC120460402	LOC120460402 uncharacterized LOC120460402	120460402	1091690	1090576
epn3b	epn3b epsin 3b	120459865	1117624	1101508
si:dkey-27j5.5	si:dkey-27j5.5 GTP-binding protein Rhes	120460039	1137993	1141494
LOC120460341	LOC120460341 mycbp associated protein	120460341	1144924	1119114
LOC120460307	LOC120460307 CMRF35-like molecule 5	120460307	1146081	1145106	x
LOC120460070	LOC120460070 B-cell receptor CD22-like	120460070	1162004	1154278	x
LOC120460438	LOC120460438 uncharacterized LOC120460438	120460438	1163895	1163294
LOC120459058	LOC120459058 sialoadhesin-like	120459058	1181780	1164176
LOC120459065	LOC120459065 uncharacterized LOC120459065	120459065	1205572	1184486
LOC120459930	LOC120459930 B-cell receptor CD22-like	120459930	1221725	1216473	x
LOC120459982	LOC120459982 B-cell receptor CD22-like	120459982	1231786	1222544	x
LOC120459809	LOC120459809 GTPase IMAP family member 8	120459809	1238718	1233651
LOC120459829	LOC120459829 glutathione hydrolase 1 proenzyme-like	120459829	1258103	1242648
LOC120459070	LOC120459070 glutathione hydrolase 1 proenzyme-like	120459070	1267090	1279230
LOC120460335	LOC120460335 protein NLRC3	120460335	1280590	1289705
LOC120459891	LOC120459891 GTPase IMAP family member 8	120459891	1296654	1300951
LOC120460094	LOC120460094 uncharacterized LOC120460094	120460094	1305107	1312271
LOC120460426	LOC120460426 uncharacterized LOC120460426	120460426	1309681	1310391
gcgrb	gcgrb glucagon receptor b	120459875	1362639	1321032
LOC120459949	LOC120459949 B-cell receptor CD22-like	120459949	1377790	1382841	x
LOC120459915	LOC120459915 C-type lectin domain family 4 member M-like	120459915	1385951	1374442
LOC120459747	LOC120459747 B-cell receptor CD22-like	120459747	1421664	1398913	x

## Sheet: scaf25.ZNF
Genes in the vicinity of windows marked in Figure 6 on scaf25 (NW_024121266.1) between positions 8Mb-9Mb. Genes lying within the windows marked in Figure 6 are highlighted in the corresponding color.
Symbol	Description	Gene ID	Start coordinate	Stop coordinate	Zinc finger protein annotation?
LOC120486534	LOC120486534 uncharacterized LOC120486534	120486534	8007291	8038438
cacna1sa	cacna1sa calcium channel, voltage-dependent, L type, alpha 1S subunit, a	120486533	8038551	8008481
LOC120486738	LOC120486738 achaete-scute homolog 5-like	120486738	8040611	8040117
def6b	def6b DEF6 guanine nucleotide exchange factor b	120486755	8047181	8060955
LOC120486255	LOC120486255 peroxisome proliferator-activated receptor delta-like	120486255	8061453	8070170
LOC120486261	LOC120486261 uncharacterized LOC120486261	120486261	8074358	8084881
LOC120486263	LOC120486263 uncharacterized LOC120486263	120486263	8094593	8096296
LOC120486253	LOC120486253 differentially expressed in FDCP 6 homolog	120486253	8101144	8115634
LOC120486256	LOC120486256 peroxisome proliferator-activated receptor delta-like	120486256	8116139	8124588
si:ch73-352p18.4	si:ch73-352p18.4 inositol 1,4,5-triphosphate receptor associated 2	120486258	8128183	8136574
camk1ga	camk1ga calcium/calmodulin-dependent protein kinase IGa	120486257	8136564	8147845
si:ch1073-15f12.3	si:ch1073-15f12.3 laminin subunit beta-3	120486250	8163482	8149504
wdr77	wdr77 WD repeat domain 77	120486260	8163511	8170341
LOC120486252	LOC120486252 extensin	120486252	8179882	8170345
LOC120486262	LOC120486262 guanylyl cyclase-activating protein 1-like	120486262	8183632	8189893
LOC120486251	LOC120486251 GTPase IMAP family member 8-like	120486251	8205636	8232175
LOC120486285	LOC120486285 guanylyl cyclase-activating protein 1-like	120486285	8236166	8239393
LOC120486739	LOC120486739 uncharacterized LOC120486739	120486739	8261584	8244346
LOC120486427	LOC120486427 GTPase IMAP family member 8-like	120486427	8286128	8269808
LOC120486740	LOC120486740 trichohyalin-like	120486740	8320829	8294053
irf6	irf6 interferon regulatory factor 6	120486430	8323360	8332707
eps8l3a	eps8l3a EPS8-like 3a	120486429	8332862	8344512
LOC120486428	LOC120486428 AMP deaminase 2	120486428	8367080	8344142
zgc:101130	zgc:101130 uncharacterized LOC120486208 (ZNF)	120486208	8367893	8370399	x
LOC120486210	LOC120486210 oocyte zinc finger protein XlCOF26-like	120486210	8372582	8379193	x
LOC120486207	LOC120486207 gastrula zinc finger protein XlCGF8.2DB-like	120486207	8380371	8388277	x
LOC120486741	LOC120486741 zinc finger protein 585A-like	120486741	8389023	8409875	x
LOC120486214	LOC120486214 gastrula zinc finger protein XlCGF7.1-like	120486214	8410009	8414120	x
LOC120486742	LOC120486742 zinc finger protein 729-like	120486742	8415695	8424572	x
LOC120486218	LOC120486218 uncharacterized LOC120486218	120486218	8422019	8422761
LOC120486212	LOC120486212 zinc finger protein 239-like	120486212	8422911	8441829	x
LOC120486213	LOC120486213 gastrula zinc finger protein XlCGF7.1-like	120486213	8428497	8432011	x
LOC120486353	LOC120486353 zinc finger protein 91-like	120486353	8432275	8453124	x
LOC120486217	LOC120486217 zinc finger protein 501-like	120486217	8443089	8448441	x
LOC120486211	LOC120486211 zinc finger protein 239-like	120486211	8451146	8453088
lonp1	lonp1 lon peptidase 1, mitochondrial	120486206	8453665	8471018
rpl36	rpl36 ribosomal protein L36	120486216	8473437	8472170
lmnb2	lmnb2 lamin B2	120486431	8474245	8498468
gpr35.1	gpr35.1 G protein-coupled receptor 35, tandem duplicate 1	120486270	8533296	8527848
si:zfos-943e10.1	si:zfos-943e10.1 GRAM domain-containing protein 2B	120486523	8554415	8534940
gipc3	gipc3 GIPC PDZ domain containing family, member 3	120486743	8555948	8563520
tbxa2r	tbxa2r thromboxane A2 receptor	120486842	8578312	8566065
ptprsa	ptprsa protein tyrosine phosphatase receptor type Sa	120486265	8945832	8593138
LOC120486744	LOC120486744 uncharacterized LOC120486744	120486744	8978910	8963567
LOC120486438	LOC120486438 major histocompatibility complex class I-related gene protein-like	120486438	9003595	8995554

## Sheet: scaf25.SLAM
Genes in the vicinity of windows marked in Figure 6 on scaf25 (NW_024121266.1) between positions 9.7-13Mb. Genes lying within the windows marked in Figure 6 are highlighted in the corresponding color.
Symbol	Description	Gene ID	Start coordinate	Stop coordinate	SLAM5/SLAM9/Ig_CD2 annotation?
zfr2	zfr2 zinc finger RNA binding protein 2	120486363	9699315	9724923
LOC120486404	LOC120486404 uncharacterized LOC120486404	120486404	9728432	9718270
matk	matk megakaryocyte-associated tyrosine kinase	120486370	9725060	9738566
rx1	rx1 retinal homeobox gene 1	120486386	9749353	9755412
LOC120486364	LOC120486364 calcium homeostasis endoplasmic reticulum protein	120486364	9759922	9775611
cunh19orf44	cunh19orf44 chromosome unknown C19orf44 homolog	120486367	9782646	9775644
LOC120486391	LOC120486391 uncharacterized LOC120486391 (Ig_CD2)	120486391	9784532	9792141	x
LOC120486390	LOC120486390 uncharacterized LOC120486390 (Ig_CD2)	120486390	9798669	9803099	x
LOC120486747	LOC120486747 lymphocyte function-associated antigen 3-like	120486747	9805017	9810557
LOC120486381	LOC120486381 uncharacterized LOC120486381 (Ig_CD2)	120486381	9817654	9821583	x
LOC120486385	LOC120486385 uncharacterized LOC120486385 (Ig_CD2)	120486385	9822414	9831822	x
LOC120486387	LOC120486387 SLAM family member 5-like	120486387	9835447	9838635	x
LOC120486748	LOC120486748 GTPase IMAP family member 9-like	120486748	9858775	9854993
LOC120486750	LOC120486750 GTPase IMAP family member 9-like	120486750	9868908	9866315
LOC120486751	LOC120486751 GTPase IMAP family member 8-like	120486751	9876171	9874588
LOC120486752	LOC120486752 uncharacterized LOC120486752	120486752	9887803	9879683
LOC120486753	LOC120486753 GTPase IMAP family member 9-like	120486753	9902125	9903418
LOC120486754	LOC120486754 GTPase IMAP family member 8-like	120486754	9916803	9914612
LOC120486756	LOC120486756 uncharacterized LOC120486756 (Ig_CD2)	120486756	9935078	9942957	x
LOC120486401	LOC120486401 uncharacterized LOC120486401	120486401	9952307	9949873
LOC120486402	LOC120486402 uncharacterized LOC120486402	120486402	9952571	9959168
LOC120486403	LOC120486403 uncharacterized LOC120486403	120486403	9964338	9966337
s1pr4	s1pr4 sphingosine-1-phosphate receptor 4	120486378	9972909	9967900
LOC120486362	LOC120486362 unconventional myosin-IXb	120486362	9976104	10048654
zgc:194627	zgc:194627 uncharacterized LOC120486398	120486398	10051231	10048810
LOC120486371	LOC120486371 SLAM family member 5-like	120486371	10073103	10055295	x
LOC120486376	LOC120486376 SLAM family member 5-like	120486376	10099362	10084425	x
LOC120486375	LOC120486375 SLAM family member 5-like	120486375	10108764	10101493	x
LOC120486373	LOC120486373 SLAM family member 5-like	120486373	10122945	10108908	x
LOC120486388	LOC120486388 SLAM family member 9	120486388	10115199	10137899	x
LOC120486372	LOC120486372 SLAM family member 5-like	120486372	10132278	10125532	x
zgc:171566	zgc:171566 zgc:171566	120486849	10158657	10162760
podxl2	podxl2 podocalyxin-like 2	120486706	10188007	10164333
mcm2	mcm2 minichromosome maintenance complex component 2	120486705	10205125	10188101
ccdc51	ccdc51 coiled-coil domain containing 51	120486707	10208610	10205642
tma7	tma7 translation machinery associated 7 homolog	120486712	10208846	10210217
dnase1l4.1	dnase1l4.1 deoxyribonuclease 1 like 4, tandem duplicate 1	120486709	10221020	10209999
LOC120486711	LOC120486711 uncharacterized LOC120486711	120486711	10212309	10213713
dnase1l4.2	dnase1l4.2 deoxyribonuclease 1 like 4, tandem duplicate 2	120486710	10218752	10226231
LOC120486275	LOC120486275 piggyBac transposable element-derived protein 4-like	120486275	10233681	10227976
LOC120486423	LOC120486423 piggyBac transposable element-derived protein 4-like	120486423	10240632	10237708
LOC120486422	LOC120486422 piggyBac transposable element-derived protein 4-like	120486422	10248295	10243910
LOC120486426	LOC120486426 uncharacterized LOC120486426	120486426	10258737	10249881
LOC120486424	LOC120486424 piggyBac transposable element-derived protein 4-like	120486424	10263955	10260774
si:dkey-222f2.1	si:dkey-222f2.1 keratin, type II cytoskeletal 8	120486425	10265727	10273396
LOC120486220	LOC120486220 pre-miRNA 5'-monophosphate methyltransferase	120486220	10277213	10275200
LOC120486221	LOC120486221 cytochrome c oxidase assembly protein COX14 homolog	120486221	10277303	10278761
cers5	cers5 ceramide synthase 5	120486726	10306310	10280001
LOC120486597	LOC120486597 carcinoembryonic antigen-related cell adhesion molecule 1-like	120486597	10317089	10309203
LOC120486620	LOC120486620 SLAM family member 5-like	120486620	10322211	10323988	x
LOC120486603	LOC120486603 uncharacterized LOC120486603 (Ig_CD2)	120486603	10329687	10326366	x
LOC120486630	LOC120486630 uncharacterized LOC120486630	120486630	10345739	10333613
LOC120486687	LOC120486687 uncharacterized LOC120486687	120486687	10342237	10342954
LOC120486671	LOC120486671 uncharacterized LOC120486671	120486671	10349528	10348036
LOC120486757	LOC120486757 uncharacterized LOC120486757 (Ig_CD2)	120486757	10357692	10349793	x
LOC120486623	LOC120486623 SLAM family member 5-like	120486623	10386430	10358060	x
LOC120486564	LOC120486564 uncharacterized LOC120486564 (Ig_CD2)	120486564	10365779	10377240	x
LOC120486634	LOC120486634 uncharacterized LOC120486634 (Ig_CD2)	120486634	10391026	10387885	x
LOC120486758	LOC120486758 carcinoembryonic antigen-related cell adhesion molecule 1-like	120486758	10416843	10392917
LOC120486621	LOC120486621 uncharacterized LOC120486621 (Ig_CD2)	120486621	10455818	10423214	x
LOC120486576	LOC120486576 uncharacterized LOC120486576 (Ig_CD2)	120486576	10437949	10471935	x
LOC120486667	LOC120486667 uncharacterized LOC120486667	120486667	10465031	10468746
LOC120486644	LOC120486644 carcinoembryonic antigen-related cell adhesion molecule 1-like	120486644	10485965	10480410
LOC120486640	LOC120486640 uncharacterized LOC120486640 (Ig_CD2)	120486640	10488790	10496028	x
LOC120486598	LOC120486598 T-cell surface antigen CD2-like	120486598	10515689	10499895	x
LOC120486654	LOC120486654 uncharacterized LOC120486654	120486654	10510249	10507688
LOC120486569	LOC120486569 SLAM family member 9-like	120486569	10532808	10566018	x
LOC120486676	LOC120486676 uncharacterized LOC120486676	120486676	10538598	10537735
LOC120486567	LOC120486567 uncharacterized LOC120486567 (Ig_CD2)	120486567	10548252	10539454	x
LOC120486637	LOC120486637 uncharacterized LOC120486637 (Ig_CD2)	120486637	10561729	10566018	x
LOC120486632	LOC120486632 uncharacterized LOC120486632 (Ig_CD2)	120486632	10584152	10574994	x
LOC120486591	LOC120486591 SLAM family member 9-like	120486591	10582832	10586438	x
LOC120486702	LOC120486702 uncharacterized LOC120486702	120486702	10589538	10587489
LOC120486759	LOC120486759 C-type mannose receptor 2-like	120486759	10606728	10619779
LOC120486624	LOC120486624 uncharacterized LOC120486624 (Ig_CD2)	120486624	10613747	10611443	x
LOC120486628	LOC120486628 SLAM family member 9-like	120486628	10622830	10621376	x
LOC120486619	LOC120486619 SLAM family member 9-like	120486619	10626362	10628391	x
LOC120486643	LOC120486643 ladderlectin-like	120486643	10657721	10637128
LOC120486659	LOC120486659 uncharacterized LOC120486659	120486659	10646601	10647635
LOC120486761	LOC120486761 ladderlectin-like	120486761	10654414	10659168
LOC120486638	LOC120486638 uncharacterized LOC120486638 (Ig_CD2)	120486638	10665850	10659783	x
LOC120486636	LOC120486636 uncharacterized LOC120486636 (Ig_CD2)	120486636	10680236	10668937	x
LOC120486626	LOC120486626 SLAM family member 5-like	120486626	10691156	10893304	x
LOC120486590	LOC120486590 uncharacterized LOC120486590 (Ig_CD2)	120486590	10718477	10703527	x
LOC120486678	LOC120486678 uncharacterized LOC120486678	120486678	10720977	10723826
LOC120486665	LOC120486665 uncharacterized LOC120486665	120486665	10724240	10721221
LOC120486571	LOC120486571 uncharacterized LOC120486571	120486571	10742342	10764677
LOC120486566	LOC120486566 uncharacterized LOC120486566 (Ig_CD2)	120486566	10757833	10747436	x
LOC120486585	LOC120486585 SLAM family member 5-like	120486585	10765985	10783276	x
LOC120486662	LOC120486662 uncharacterized LOC120486662	120486662	10795055	10794015
LOC120486587	LOC120486587 SLAM family member 5-like	120486587	10795681	10799662	x
LOC120486641	LOC120486641 uncharacterized LOC120486641	120486641	10812760	10805534
LOC120486633	LOC120486633 uncharacterized LOC120486633	120486633	10821365	10829576
LOC120486596	LOC120486596 SLAM family member 5-like	120486596	10867217	10873499	x
LOC120486677	LOC120486677 uncharacterized LOC120486677	120486677	10883071	10868895
LOC120486762	LOC120486762 uncharacterized LOC120486762 (Ig_CD2)	120486762	10903248	10897737	x
LOC120486763	LOC120486763 uncharacterized LOC120486763	120486763	10903504	10905123
LOC120486693	LOC120486693 uncharacterized LOC120486693	120486693	10917690	10916906
LOC120486682	LOC120486682 uncharacterized LOC120486682	120486682	10928763	10927382
LOC120486683	LOC120486683 uncharacterized LOC120486683	120486683	10935420	10934448
LOC120486565	LOC120486565 uncharacterized LOC120486565 (Ig_CD2)	120486565	10951922	10941157	x
LOC120486559	LOC120486559 uncharacterized LOC120486559	120486559	10961930	10957193
LOC120486625	LOC120486625 SLAM family member 9-like	120486625	10966683	10970122	x
LOC120486592	LOC120486592 uncharacterized LOC120486592	120486592	11002033	10991408
LOC120486660	LOC120486660 uncharacterized LOC120486660	120486660	11008076	11006446
LOC120486562	LOC120486562 uncharacterized LOC120486562 (Ig_CD2)	120486562	11017539	11011210	x
LOC120486573	LOC120486573 uncharacterized LOC120486573 (Ig_CD2)	120486573	11025183	11021759	x
LOC120486557	LOC120486557 uncharacterized LOC120486557 (Ig_CD2)	120486557	11057332	11029117	x
LOC120486580	LOC120486580 SLAM family member 5-like	120486580	11042572	11038720	x
LOC120486703	LOC120486703 uncharacterized LOC120486703	120486703	11054594	11058472
LOC120486612	LOC120486612 SLAM family member 5-like	120486612	11061545	11059344	x
LOC120486690	LOC120486690 uncharacterized LOC120486690	120486690	11082567	11080138
LOC120486648	LOC120486648 murinoglobulin-2-like	120486648	11083477	11082648
LOC120486666	LOC120486666 uncharacterized LOC120486666	120486666	11087858	11084561
LOC120486701	LOC120486701 uncharacterized LOC120486701	120486701	11088446	11087862
LOC120486600	LOC120486600 uncharacterized LOC120486600 (Ig_CD2)	120486600	11109952	11107436	x
LOC120486553	LOC120486553 uncharacterized LOC120486553	120486553	11118483	11113306
LOC120486766	LOC120486766 contactin-3-like	120486766	11153284	11133413
LOC120486555	LOC120486555 uncharacterized LOC120486555 (Ig_CD2)	120486555	11239421	11156177	x
LOC120486674	LOC120486674 uncharacterized LOC120486674	120486674	11171479	11170246
LOC120486673	LOC120486673 uncharacterized LOC120486673	120486673	11193708	11191096
LOC120486697	LOC120486697 uncharacterized LOC120486697	120486697	11206028	11200858
LOC120486767	LOC120486767 uncharacterized LOC120486767 (Ig_CD2)	120486767	11256117	11246158	x
LOC120486681	LOC120486681 uncharacterized LOC120486681	120486681	11251653	11254769
LOC120486658	LOC120486658 uncharacterized LOC120486658	120486658	11262262	11257344
LOC120486642	LOC120486642 ladderlectin-like	120486642	11286482	11281941
LOC120486645	LOC120486645 ribonuclease-like 3	120486645	11293406	11291686
LOC120486657	LOC120486657 uncharacterized LOC120486657	120486657	11296977	11295071
LOC120486646	LOC120486646 ribonuclease-like 3	120486646	11300317	11298812
LOC120486653	LOC120486653 uncharacterized LOC120486653	120486653	11307571	11309710
LOC120486582	LOC120486582 uncharacterized LOC120486582 (Ig_CD2)	120486582	11574925	11335979	x
LOC120486664	LOC120486664 uncharacterized LOC120486664	120486664	11355828	11357648
LOC120486669	LOC120486669 uncharacterized LOC120486669	120486669	11356906	11356068
LOC120486617	LOC120486617 uncharacterized LOC120486617	120486617	11377266	11368063
LOC120486656	LOC120486656 uncharacterized LOC120486656	120486656	11560484	11561814
LOC120486588	LOC120486588 SLAM family member 9-like	120486588	11576159	11579599	x
LOC120486581	LOC120486581 uncharacterized LOC120486581 (Ig_CD2)	120486581	11590440	11584574	x
LOC120486577	LOC120486577 uncharacterized LOC120486577 (Ig_CD2)	120486577	11632158	11597336	x
LOC120486561	LOC120486561 uncharacterized LOC120486561 (Ig_CD2)	120486561	11617469	11597363	x
LOC120486768	LOC120486768 uncharacterized LOC120486768	120486768	11647526	11675451
LOC120486651	LOC120486651 uncharacterized LOC120486651	120486651	11661756	11663910
LOC120486769	LOC120486769 uncharacterized LOC120486769	120486769	11689759	11697844
LOC120486568	LOC120486568 uncharacterized LOC120486568	120486568	11704952	11730518
LOC120486627	LOC120486627 uncharacterized LOC120486627 (Ig_CD2)	120486627	11740528	11745815	x
LOC120486695	LOC120486695 uncharacterized LOC120486695	120486695	11758250	11756000
LOC120486595	LOC120486595 carcinoembryonic antigen-related cell adhesion molecule 1-like	120486595	11759061	11770333
LOC120486579	LOC120486579 uncharacterized LOC120486579 (Ig_CD2)	120486579	11812862	11780585	x
LOC120486727	LOC120486727 uncharacterized LOC120486727	120486727	11784008	11781338
LOC120486602	LOC120486602 uncharacterized LOC120486602	120486602	11796331	11793455
LOC120486639	LOC120486639 SLAM family member 9-like	120486639	11798863	11803193	x
LOC120486670	LOC120486670 uncharacterized LOC120486670	120486670	11831814	11834626
LOC120486601	LOC120486601 uncharacterized LOC120486601 (Ig_CD2)	120486601	11849254	11842438	x
LOC120486594	LOC120486594 SLAM family member 5-like	120486594	11850512	12032690	x
LOC120486663	LOC120486663 uncharacterized LOC120486663	120486663	11854537	11855893
LOC120486696	LOC120486696 uncharacterized LOC120486696	120486696	11878598	11872757
LOC120486698	LOC120486698 uncharacterized LOC120486698	120486698	11920851	11886148
LOC120486631	LOC120486631 SLAM family member 9-like	120486631	11894973	11898137	x
LOC120486691	LOC120486691 uncharacterized LOC120486691	120486691	11913754	11915585
LOC120486728	LOC120486728 SLAM family member 5-like	120486728	11923135	11932902	x
LOC120486615	LOC120486615 SLAM family member 5-like	120486615	11945620	11959033	x
LOC120486686	LOC120486686 uncharacterized LOC120486686	120486686	11962749	11952004
LOC120486699	LOC120486699 uncharacterized LOC120486699	120486699	11962699	11968698
LOC120486618	LOC120486618 uncharacterized LOC120486618	120486618	11976804	11972312
LOC120486593	LOC120486593 uncharacterized LOC120486593 (Ig_CD2)	120486593	12016597	12010035	x
LOC120486649	LOC120486649 uncharacterized LOC120486649 (Ig_CD2)	120486649	12059413	12050252	x
LOC120486685	LOC120486685 uncharacterized LOC120486685	120486685	12069461	12070133
LOC120486661	LOC120486661 uncharacterized LOC120486661	120486661	12070448	12075317
LOC120486655	LOC120486655 uncharacterized LOC120486655	120486655	12077887	12082288
stac3	stac3 SH3 and cysteine rich domain 3	120486583	12085783	12097864
LOC120486616	LOC120486616 CD209 antigen-like protein E	120486616	12103467	12101304
LOC120486770	LOC120486770 C-type lectin domain family 4 member M-like	120486770	12113620	12111892
LOC120486586	LOC120486586 C-type lectin domain family 10 member A-like	120486586	12133357	12125640
LOC120486607	LOC120486607 C-type lectin domain family 4 member M-like	120486607	12143317	12135649
si:dkey-11f4.7	si:dkey-11f4.7 piezo-type mechanosensitive ion channel component 2	120486771	12157876	12210947
LOC120486650	LOC120486650 tripartite motif-containing protein 16-like	120486650	12222997	12212539
bpifcl	bpifcl BPI fold containing family C, like	120486560	12243230	12229509
LOC120486578	LOC120486578 uncharacterized LOC120486578	120486578	12276678	12278902
LOC120486704	LOC120486704 uncharacterized LOC120486704	120486704	12324897	12327273
LOC120486850	LOC120486850 U6 spliceosomal RNA	120486850	12368567	12368673
LOC120486688	LOC120486688 uncharacterized LOC120486688	120486688	12373671	12375485
LOC120486692	LOC120486692 uncharacterized LOC120486692	120486692	12375518	12378810
LOC120486563	LOC120486563 uncharacterized LOC120486563 (Ig_CD2)	120486563	12394677	12408800	x
LOC120486689	LOC120486689 uncharacterized LOC120486689	120486689	12408310	12406410
LOC120486684	LOC120486684 uncharacterized LOC120486684	120486684	12421488	12419626
LOC120486774	LOC120486774 uncharacterized LOC120486774 (Ig_CD2)	120486774	12425409	12433058	x
LOC120486570	LOC120486570 uncharacterized LOC120486570 (Ig_CD2)	120486570	12439412	12444278	x
LOC120486700	LOC120486700 uncharacterized LOC120486700	120486700	12446535	12450010
LOC120486680	LOC120486680 uncharacterized LOC120486680	120486680	12461151	12457371
LOC120486575	LOC120486575 SLAM family member 5-like	120486575	12482161	12513011	x
LOC120486610	LOC120486610 uncharacterized LOC120486610 (Ig_CD2)	120486610	12499059	12491374	x
LOC120486599	LOC120486599 carcinoembryonic antigen-related cell adhesion molecule 1-like	120486599	12518423	12500473
LOC120486609	LOC120486609 uncharacterized LOC120486609 (Ig_CD2)	120486609	12529668	12519635	x
LOC120486584	LOC120486584 uncharacterized LOC120486584 (Ig_CD2)	120486584	12553993	12531435	x
LOC120486668	LOC120486668 uncharacterized LOC120486668	120486668	12542690	12546249
LOC120486572	LOC120486572 uncharacterized LOC120486572 (Ig_CD2)	120486572	12567974	12562997	x
LOC120486675	LOC120486675 uncharacterized LOC120486675	120486675	12589547	12592460
LOC120486554	LOC120486554 uncharacterized LOC120486554 (Ig_CD2)	120486554	12609667	12594650	x
LOC120486611	LOC120486611 uncharacterized LOC120486611 (Ig_CD2)	120486611	12638894	12634900	x
LOC120486589	LOC120486589 SLAM family member 5-like	120486589	12647498	12652138	x
LOC120486672	LOC120486672 uncharacterized LOC120486672	120486672	12658061	12659478
LOC120486614	LOC120486614 uncharacterized LOC120486614 (Ig_CD2)	120486614	12668267	12664297	x
LOC120486606	LOC120486606 carcinoembryonic antigen-related cell adhesion molecule 1-like	120486606	12683166	12688498
LOC120486605	LOC120486605 carcinoembryonic antigen-related cell adhesion molecule 1-like	120486605	12706096	12713184
LOC120486556	LOC120486556 uncharacterized LOC120486556 (Ig_CD2)	120486556	12715061	12726468	x
LOC120486323	LOC120486323 uncharacterized LOC120486323	120486323	12744914	12738586
LOC120486324	LOC120486324 uncharacterized LOC120486324	120486324	12739322	12744999
LOC120486230	LOC120486230 uncharacterized LOC120486230	120486230	12777385	12773560
LOC120486298	LOC120486298 uncharacterized LOC120486298	120486298	12823887	12852191
